# Supplementary material for: 1-(2-Fluoro­benz­yl)-1-(2-fluoro­benz­yl­oxy)urea
Source: Acta Crystallogr Sect E Struct Rep Online. 2009 Jan 31;65(Pt 2):o442. doi: 10.1107/S1600536809000622 (PMC2968304; doi:10.1107/S1600536809000622)
Supplement: Supplementary file 1 [file e-65-0o442-sup1.cif]

##############################################################################
###                                                                        ###
###        Electronic paper (Acta Crystallographica Section E)             ###
###                                                                        ###
##############################################################################
#                                                                            #
# This CIF contains the data in a paper accepted for publication in Acta     #
# Crystallographica Section E. It conforms to the requirements of Notes      #
# for Authors for Section E, and has been peer reviewed under the auspices   #
# of the IUCr Commission on Journals.                                        #
#                                                                            #
# Full details of the Crystallographic Information File format               #
# are given in the paper "The Crystallographic Information File (CIF):       #
# a New Standard Archive File for Crystallography" by S. R. Hall, F. H.      #
# Allen and I. D. Brown [Acta Cryst. (1991), A47, 655-685].                  #
#                                                                            #
# The current version of the core CIF dictionary is obtainable from          #
# ftp://ftp.iucr.org/pub/cif_core.dic. The current version number is 2.4.    #
#                                                                            #
# Software is freely available for graphical display of the structure(s) in  #
# this CIF.  For information consult the CIF home page http://www.iucr.org/  #
# cif/home.html                                                              #
#                                                                            #
# This file may be used for bona fide research purposes within the           #
# scientific community so long as proper attribution is given to the journal # 
# article from which it was obtained.                                        #
#                                                                            #
##############################################################################
                                             
data_I
_audit_creation_method     SHELXL-97
_chemical_name_systematic
;
1-(2-fluorobenzyl)-1-(2-fluorobenzyloxy)urea
;
_chemical_name_common     ?
_chemical_formula_moiety     'C15 H14 F2 N2 O2'
_chemical_formula_sum     'C15 H14 F2 N2 O2'
_chemical_formula_iupac     'C15 H14 F2 N2 O2'
_chemical_formula_weight     292.28
_chemical_melting_point     '414.0'
_symmetry_cell_setting     'Monoclinic'
_symmetry_space_group_name_H-M     'P 21/c'
_symmetry_space_group_name_Hall     '-P 2ybc'
loop_
    _symmetry_equiv_pos_as_xyz
    'x, y, z'
    '-x, y+1/2, -z+1/2'
    '-x, -y, -z'
    'x, -y-1/2, z-1/2'
_cell_length_a     5.196(5)
_cell_length_b     30.11(3)
_cell_length_c     9.059(8)
_cell_angle_alpha     90.00
_cell_angle_beta     102.110(16)
_cell_angle_gamma     90.00
_cell_volume     1386(2)
_cell_formula_units_Z     4
_cell_measurement_reflns_used     1260
_cell_measurement_theta_min     2.40
_cell_measurement_theta_max     19.30
_cell_measurement_temperature     296(2)
_exptl_crystal_description     Needle
_exptl_crystal_colour     colourless
_exptl_crystal_size_max     0.335
_exptl_crystal_size_mid     0.134
_exptl_crystal_size_min     0.066
_exptl_crystal_density_diffrn     1.401
_exptl_crystal_density_meas     ?
_exptl_crystal_density_method     'not measured'
_exptl_crystal_F_000     608
_exptl_absorpt_coefficient_mu     0.112
_exptl_absorpt_correction_type     none
_exptl_absorpt_process_details     ?
_exptl_absorpt_correction_T_min     ?
_exptl_absorpt_correction_T_max     ?
_exptl_special_details
;
;
_diffrn_ambient_temperature     296(2)
_diffrn_radiation_type     MoK\a
_diffrn_radiation_wavelength     0.71073
_diffrn_radiation_source     'fine-focus sealed tube'
_diffrn_radiation_monochromator     graphite
_diffrn_measurement_device_type     'Bruker APEXII area-detector'
_diffrn_measurement_method     '\f and \w'
_diffrn_detector_area_resol_mean     ?
_diffrn_reflns_number     8214
_diffrn_reflns_av_R_equivalents     0.0508
_diffrn_reflns_av_sigmaI/netI     0.0677
_diffrn_reflns_theta_min     2.40
_diffrn_reflns_theta_max     25.00
_diffrn_reflns_theta_full     25.00
_diffrn_measured_fraction_theta_max     0.988
_diffrn_measured_fraction_theta_full     0.988
_diffrn_reflns_limit_h_min     -6
_diffrn_reflns_limit_h_max     6
_diffrn_reflns_limit_k_min     -35
_diffrn_reflns_limit_k_max     35
_diffrn_reflns_limit_l_min     -10
_diffrn_reflns_limit_l_max     10
_diffrn_standards_number     0
_diffrn_standards_interval_count     0
_diffrn_standards_interval_time     0
_diffrn_standards_decay_%     0
_refine_special_details
;
Refinement of <i>F</i>^2^ against ALL reflections. The weighted <i>R</i>-factor
<i>wR</i> and goodness of fit <i>S</i> are based on <i>F</i>^2^, conventional
<i>R</i>-factors <i>R</i> are based on <i>F</i>, with <i>F</i> set to zero for
negative <i>F</i>^2^. The threshold expression of <i>F</i>^2^ >
\s(<i>F</i>^2^) is used only for calculating <i>R</i>-factors(gt) <i>etc</i>.
and is not relevant to the choice of reflections for refinement.
<i>R</i>-factors based on <i>F</i>^2^ are statistically about twice as large
as those based on <i>F</i>, and <i>R</i>- factors based on ALL data will be
even larger.
;
_reflns_number_total     2416
_reflns_number_gt     1042
_reflns_threshold_expression     I>2\s(I)
_refine_ls_structure_factor_coef     Fsqd
_refine_ls_matrix_type     full
_refine_ls_R_factor_all     0.1540
_refine_ls_R_factor_gt     0.0797
_refine_ls_wR_factor_gt     0.2305
_refine_ls_wR_factor_ref     0.2600
_refine_ls_goodness_of_fit_ref     1.019
_refine_ls_restrained_S_all     1.019
_refine_ls_number_reflns     2416
_refine_ls_number_parameters     166
_refine_ls_number_restraints     0
_refine_ls_hydrogen_treatment     constr
_refine_ls_weighting_scheme     calc
_refine_ls_weighting_details
                   'calc w=1/[\s^2^(Fo^2^)+(0.14P)^2^] where P=(Fo^2^+2Fc^2^)/3'
_atom_sites_solution_hydrogens     geom
_atom_sites_solution_primary     direct
_atom_sites_solution_secondary     difmap
_refine_ls_shift/su_max     0.000
_refine_ls_shift/su_mean     0.000
_refine_diff_density_max     0.385
_refine_diff_density_min     -0.366
_refine_ls_extinction_method     none
_refine_ls_extinction_coef     ?
loop_
    _atom_type_symbol
    _atom_type_description
    _atom_type_scat_dispersion_real
    _atom_type_scat_dispersion_imag
    _atom_type_scat_source
    'C' 'C' 0.0033 0.0016
                         'International Tables Vol C Tables 4.2.6.8 and 6.1.1.4'
    'H' 'H' 0.0000 0.0000
                         'International Tables Vol C Tables 4.2.6.8 and 6.1.1.4'
    'N' 'N' 0.0061 0.0033
                         'International Tables Vol C Tables 4.2.6.8 and 6.1.1.4'
    'O' 'O' 0.0106 0.0060
                         'International Tables Vol C Tables 4.2.6.8 and 6.1.1.4'
    'F' 'F' 0.0171 0.0103
                         'International Tables Vol C Tables 4.2.6.8 and 6.1.1.4'
_computing_data_collection     'APEX2 (Bruker, 2004)'
_computing_cell_refinement     'APEX2 (Bruker, 2004)'
_computing_data_reduction     'APEX2 (Bruker, 2004)'
_computing_structure_solution     'SHELXS97 (Sheldrick, 2008)'
_computing_structure_refinement     'SHELXL97 (Sheldrick, 2008)'
_computing_molecular_graphics     'ORTEP-3 for Windows (Farrugia, 1997)'
_computing_publication_material     'publCIF (Westrip, 2009)'
loop_
    _atom_site_type_symbol
    _atom_site_label
    _atom_site_fract_x
    _atom_site_fract_y
    _atom_site_fract_z
    _atom_site_U_iso_or_equiv
    _atom_site_adp_type
    _atom_site_calc_flag
    _atom_site_refinement_flags
    _atom_site_occupancy
    _atom_site_disorder_assembly
    _atom_site_disorder_group
    C C10 0.2248(6) 0.40316(12) 0.5643(3) 0.0675(13) Uani d G 1 . .
    C C11 -0.0040(7) 0.38153(11) 0.4930(4) 0.0829(15) Uani d G 1 . .
    C C12 -0.1631(6) 0.40007(16) 0.3653(4) 0.106(2) Uani d G 1 . .
    H H12 -0.3162 0.3856 0.3175 0.127 Uiso calc R 1 . .
    C C13 -0.0935(9) 0.44024(17) 0.3089(4) 0.118(2) Uani d G 1 . .
    H H13 -0.2000 0.4526 0.2235 0.141 Uiso calc R 1 . .
    C C14 0.1352(10) 0.46187(12) 0.3803(5) 0.119(2) Uani d G 1 . .
    H H14 0.1818 0.4887 0.3426 0.142 Uiso calc R 1 . .
    C C15 0.2944(7) 0.44333(12) 0.5080(5) 0.0938(17) Uani d G 1 . .
    H H15 0.4474 0.4578 0.5557 0.113 Uiso calc R 1 . .
    C C3 0.1504(7) 0.31233(9) 0.9537(4) 0.0677(13) Uani d G 1 . .
    C C4 0.3952(7) 0.29896(13) 1.0354(4) 0.0867(16) Uani d G 1 . .
    C C5 0.4847(6) 0.25614(15) 1.0185(5) 0.108(2) Uani d G 1 . .
    H H5 0.6484 0.2472 1.0732 0.130 Uiso calc R 1 . .
    C C6 0.3294(9) 0.22670(10) 0.9199(5) 0.1050(19) Uani d G 1 . .
    H H6 0.3893 0.1980 0.9086 0.126 Uiso calc R 1 . .
    C C7 0.0846(9) 0.24007(11) 0.8383(5) 0.113(2) Uani d G 1 . .
    H H7 -0.0192 0.2204 0.7723 0.135 Uiso calc R 1 . .
    C C8 -0.0049(6) 0.28289(12) 0.8552(4) 0.0964(18) Uani d G 1 . .
    H H8 -0.1686 0.2918 0.8005 0.116 Uiso calc R 1 . .
    C C1 0.3969(8) 0.43961(14) 0.9001(5) 0.0581(11) Uani d . 1 . .
    C C2 0.0492(10) 0.35829(16) 0.9702(6) 0.0767(14) Uani d . 1 . .
    H H2A -0.1322 0.3564 0.9812 0.092 Uiso calc R 1 . .
    H H2B 0.1512 0.3716 1.0615 0.092 Uiso calc R 1 . .
    C C9 0.3958(9) 0.38360(15) 0.7028(5) 0.0675(13) Uani d . 1 . .
    H H9A 0.3850 0.3515 0.6953 0.081 Uiso calc R 1 . .
    H H9B 0.5769 0.3919 0.7050 0.081 Uiso calc R 1 . .
    F F1 0.5413(8) 0.32477(14) 1.1264(5) 0.1447(16) Uani d . 1 . .
    F F2 -0.0789(8) 0.34425(11) 0.5430(4) 0.1243(13) Uani d . 1 . .
    N N1 0.3293(6) 0.39708(11) 0.8446(4) 0.0594(10) Uani d . 1 . .
    N N2 0.2206(7) 0.46056(11) 0.9610(4) 0.0693(11) Uani d . 1 . .
    H H2C 0.2563 0.4863 1.0015 0.083 Uiso calc R 1 . .
    H H2D 0.0704 0.4485 0.9601 0.083 Uiso calc R 1 . .
    O O1 0.0624(5) 0.38636(9) 0.8448(3) 0.0635(9) Uani d . 1 . .
    O O2 0.6157(6) 0.45452(10) 0.8966(4) 0.0719(10) Uani d . 1 . .
loop_
    _atom_site_aniso_label
    _atom_site_aniso_U_11
    _atom_site_aniso_U_22
    _atom_site_aniso_U_33
    _atom_site_aniso_U_12
    _atom_site_aniso_U_13
    _atom_site_aniso_U_23
    C10 0.062(3) 0.080(3) 0.062(3) 0.000(3) 0.018(2) -0.019(2)
    C11 0.080(4) 0.097(4) 0.071(4) -0.010(3) 0.014(3) -0.025(3)
    C12 0.095(4) 0.139(6) 0.080(4) -0.020(4) 0.008(4) -0.029(4)
    C13 0.132(6) 0.145(6) 0.070(4) 0.005(5) 0.006(4) 0.003(4)
    C14 0.141(6) 0.123(5) 0.084(5) -0.021(5) 0.006(4) 0.016(4)
    C15 0.092(4) 0.111(4) 0.080(4) -0.015(3) 0.020(3) -0.001(3)
    C3 0.071(3) 0.072(3) 0.064(3) -0.015(3) 0.021(3) 0.002(2)
    C4 0.084(4) 0.091(4) 0.077(4) -0.011(3) -0.003(3) 0.006(3)
    C5 0.106(5) 0.111(5) 0.102(5) 0.010(4) 0.007(4) 0.036(4)
    C6 0.127(5) 0.083(4) 0.108(5) 0.007(4) 0.031(4) 0.016(4)
    C7 0.106(5) 0.097(5) 0.121(5) 0.000(4) -0.009(4) -0.008(4)
    C8 0.108(4) 0.067(4) 0.104(4) -0.001(3) 0.000(3) -0.011(3)
    C1 0.050(3) 0.064(3) 0.059(3) 0.004(2) 0.008(2) -0.006(2)
    C2 0.075(3) 0.082(3) 0.076(3) -0.015(3) 0.023(3) -0.006(3)
    C9 0.056(3) 0.070(3) 0.080(3) 0.004(2) 0.022(2) -0.021(2)
    F1 0.140(3) 0.135(3) 0.133(3) -0.026(3) -0.031(2) -0.013(2)
    F2 0.134(3) 0.105(3) 0.129(3) -0.038(2) 0.016(2) -0.019(2)
    N1 0.049(2) 0.061(2) 0.069(2) -0.0016(16) 0.0145(17) -0.0087(18)
    N2 0.054(2) 0.063(2) 0.096(3) -0.0041(18) 0.027(2) -0.018(2)
    O1 0.0480(17) 0.0676(19) 0.077(2) -0.0041(14) 0.0176(15) -0.0076(15)
    O2 0.0490(18) 0.074(2) 0.095(2) -0.0078(16) 0.0216(16) -0.0186(16)
_geom_special_details
;
All e.s.d.'s (except the e.s.d. in the dihedral angle between two l.s. planes)
are estimated using the full covariance matrix. The cell e.s.d.'s are taken
into account individually in the estimation of e.s.d.'s in distances, angles
and torsion angles; correlations between e.s.d.'s in cell parameters are only
used when they are defined by crystal symmetry. An approximate (isotropic)
treatment of cell e.s.d.'s is used for estimating e.s.d.'s involving l.s.
planes.
;
loop_
    _geom_bond_atom_site_label_1
    _geom_bond_atom_site_label_2
    _geom_bond_site_symmetry_2
    _geom_bond_distance
    _geom_bond_publ_flag
    C10 C11 . 1.3900 ?
    C10 C15 . 1.3900 ?
    C10 C9 . 1.497(6) ?
    C11 F2 . 1.301(4) ?
    C11 C12 . 1.3900 ?
    C12 C13 . 1.3900 ?
    C12 H12 . 0.9300 ?
    C13 C14 . 1.3900 ?
    C13 H13 . 0.9300 ?
    C14 C15 . 1.3900 ?
    C14 H14 . 0.9300 ?
    C15 H15 . 0.9300 ?
    C3 C4 . 1.3900 ?
    C3 C8 . 1.3900 ?
    C3 C2 . 1.499(6) ?
    C4 F1 . 1.264(4) ?
    C4 C5 . 1.3900 ?
    C5 C6 . 1.3900 ?
    C5 H5 . 0.9300 ?
    C6 C7 . 1.3900 ?
    C6 H6 . 0.9300 ?
    C7 C8 . 1.3900 ?
    C7 H7 . 0.9300 ?
    C8 H8 . 0.9300 ?
    C1 O2 . 1.229(5) ?
    C1 N2 . 1.324(5) ?
    C1 N1 . 1.394(5) ?
    C2 O1 . 1.429(6) ?
    C2 H2A . 0.9700 ?
    C2 H2B . 0.9700 ?
    C9 N1 . 1.457(6) ?
    C9 H9A . 0.9700 ?
    C9 H9B . 0.9700 ?
    N1 O1 . 1.424(4) ?
    N2 H2C . 0.8600 ?
    N2 H2D . 0.8600 ?
loop_
    _geom_angle_atom_site_label_1
    _geom_angle_atom_site_label_2
    _geom_angle_atom_site_label_3
    _geom_angle_site_symmetry_1
    _geom_angle_site_symmetry_3
    _geom_angle
    _geom_angle_publ_flag
    C11 C10 C15 . . 120.0 ?
    C11 C10 C9 . . 120.3(3) ?
    C15 C10 C9 . . 119.7(3) ?
    F2 C11 C12 . . 117.9(3) ?
    F2 C11 C10 . . 122.1(3) ?
    C12 C11 C10 . . 120.0 ?
    C11 C12 C13 . . 120.0 ?
    C11 C12 H12 . . 120.0 ?
    C13 C12 H12 . . 120.0 ?
    C14 C13 C12 . . 120.0 ?
    C14 C13 H13 . . 120.0 ?
    C12 C13 H13 . . 120.0 ?
    C13 C14 C15 . . 120.0 ?
    C13 C14 H14 . . 120.0 ?
    C15 C14 H14 . . 120.0 ?
    C14 C15 C10 . . 120.0 ?
    C14 C15 H15 . . 120.0 ?
    C10 C15 H15 . . 120.0 ?
    C4 C3 C8 . . 120.0 ?
    C4 C3 C2 . . 121.0(3) ?
    C8 C3 C2 . . 119.0(3) ?
    F1 C4 C5 . . 118.2(4) ?
    F1 C4 C3 . . 121.8(4) ?
    C5 C4 C3 . . 120.0 ?
    C4 C5 C6 . . 120.0 ?
    C4 C5 H5 . . 120.0 ?
    C6 C5 H5 . . 120.0 ?
    C7 C6 C5 . . 120.0 ?
    C7 C6 H6 . . 120.0 ?
    C5 C6 H6 . . 120.0 ?
    C6 C7 C8 . . 120.0 ?
    C6 C7 H7 . . 120.0 ?
    C8 C7 H7 . . 120.0 ?
    C7 C8 C3 . . 120.0 ?
    C7 C8 H8 . . 120.0 ?
    C3 C8 H8 . . 120.0 ?
    O2 C1 N2 . . 124.2(4) ?
    O2 C1 N1 . . 119.4(4) ?
    N2 C1 N1 . . 116.4(4) ?
    O1 C2 C3 . . 113.0(4) ?
    O1 C2 H2A . . 109.0 ?
    C3 C2 H2A . . 109.0 ?
    O1 C2 H2B . . 109.0 ?
    C3 C2 H2B . . 109.0 ?
    H2A C2 H2B . . 107.8 ?
    N1 C9 C10 . . 114.9(3) ?
    N1 C9 H9A . . 108.6 ?
    C10 C9 H9A . . 108.6 ?
    N1 C9 H9B . . 108.6 ?
    C10 C9 H9B . . 108.6 ?
    H9A C9 H9B . . 107.5 ?
    C1 N1 O1 . . 112.3(3) ?
    C1 N1 C9 . . 119.0(4) ?
    O1 N1 C9 . . 110.4(3) ?
    C1 N2 H2C . . 120.0 ?
    C1 N2 H2D . . 120.0 ?
    H2C N2 H2D . . 120.0 ?
    N1 O1 C2 . . 110.1(3) ?
loop_
    _geom_hbond_atom_site_label_D
    _geom_hbond_atom_site_label_H
    _geom_hbond_atom_site_label_A
    _geom_hbond_site_symmetry_A
    _geom_hbond_distance_DH
    _geom_hbond_distance_HA
    _geom_hbond_distance_DA
    _geom_hbond_angle_DHA
    N2 H2C O2 3_667 0.86 2.05 2.910(5) 174
    N2 H2D O2 1_455 0.86 2.32 3.079(5) 148
data_global
_journal_date_recd_electronic     2008-12-17
_journal_date_accepted     2009-01-07
_journal_name_full     'Acta Crystallographica, Section E'
_journal_year     2009
_journal_volume     65
_journal_issue      2
_journal_page_first     o442
_journal_page_last     o442
_journal_paper_category     QO
_journal_coeditor_code     XU2472
_publ_contact_author_name     'Yu-Sheng Cao'
_publ_contact_author_address
;
Sino-German Joint Research Institute of NanChang University
NanChang 330006, JiangXi
China
;
_publ_contact_author_email     'cmxlf2008@ 163.com'
_publ_contact_author_fax     '+86-791-6361839'
_publ_contact_author_phone     '+86-791-8095338'
_publ_section_title
;
1-(2-Fluorobenzyl)-1-(2-fluorobenzyloxy)urea
;
loop_
    _publ_author_name
    _publ_author_address
    'Mai, Xi'
;
Sino-German Joint Research Institute of Nanchang University
Nanchang 330006
People's Republic of China
;
    'Xia, Hong-Ying'
;
Department of Pharmacy
Medical College of Nanchang University
Nanchang 330006
People's Republic of China
;
    'Cao, Yu-Sheng'
;
Sino-German Joint Research Institute of Nanchang University
Nanchang 330006
People's Republic of China
;
    'Lu, Xiao-San'
;
Department of Pharmacy
Medical College of Nanchang University
Nanchang 330006
People's Republic of China
;
    'Fang, Xiao-Niu'
;
Department of Chemistry
Jinggangshan University
Ji'an 343009
People's Republic of China
;
