# Supplementary material for: 1-(2-Fluoro­benz­yl)-1-(2-fluoro­benz­yl­oxy)urea
Source: Acta Crystallogr Sect E Struct Rep Online. 2009 Jan 31;65(Pt 2):o442. doi: 10.1107/S1600536809000622 (PMC2968304; doi:10.1107/S1600536809000622)
Supplement: Supplementary file 2 [file e-65-0o442-Isup2.hkl]

# 
# h,k,l, Fc-squared, Fo-squared, sigma(Fo-squared) and status flag 
# 
data_I
_shelx_title ' HY12A in P2(1)/c' 
_shelx_refln_list_code          4 
_shelx_F_calc_maximum      120.75 
_exptl_crystal_F_000       608.00 
_reflns_d_resolution_high  0.8409 
 
loop_ 
 _symmetry_equiv_pos_as_xyz 
 'x, y, z' 
 '-x, y+1/2, -z+1/2' 
 '-x, -y, -z' 
 'x, -y-1/2, z-1/2' 
 
_cell_length_a     5.1955 
_cell_length_b    30.1145 
_cell_length_c     9.0591 
_cell_angle_alpha  90.000 
_cell_angle_beta  102.110 
_cell_angle_gamma  90.000 
 
_shelx_F_squared_multiplier     1.000 
 
loop_ 
 _refln_index_h 
 _refln_index_k 
 _refln_index_l 
 _refln_F_squared_calc 
 _refln_F_squared_meas 
 _refln_F_squared_sigma 
 _refln_observed_status 
   1   0   0     1658.42     1616.11     26.17 o 
   2   0   0     1614.21     1297.58     17.99 o 
   3   0   0      302.66      321.28     20.00 o 
   4   0   0      129.00      158.68     20.30 o 
   5   0   0       66.09       52.01     14.68 o 
   6   0   0        6.27        8.48     20.57 o 
   1   1   0     5446.61     5945.28     53.96 o 
   2   1   0      193.96      208.53      3.94 o 
   3   1   0       57.43       75.32      5.00 o 
   4   1   0       37.56       49.34      4.67 o 
   5   1   0        1.39        5.08     13.25 o 
   6   1   0        5.65        7.88     14.64 o 
   1   2   0        0.74       14.87      3.11 o 
   2   2   0     2881.41     2283.97     22.87 o 
   3   2   0       11.28        7.53      2.96 o 
   4   2   0       17.29       10.55      4.22 o 
   5   2   0       33.30       28.13     13.61 o 
   6   2   0        5.79       -5.91     16.67 o 
   1   3   0     1055.55      912.55      7.98 o 
   2   3   0      143.17      128.73      9.82 o 
   3   3   0      124.06      197.13      8.91 o 
   4   3   0       34.49       31.81      4.37 o 
   5   3   0       35.37       45.45     10.59 o 
   6   3   0        9.35       -1.31     18.98 o 
   0   4   0     2579.05     2206.72     36.00 o 
   1   4   0     2562.65     2646.53     18.46 o 
   2   4   0      305.07      276.35      5.58 o 
   3   4   0      170.04      177.82      6.54 o 
   4   4   0        1.70        6.77      4.20 o 
   5   4   0        0.12        6.72     14.13 o 
   6   4   0        0.00        2.60     17.74 o 
   1   5   0     2196.63     1947.50     32.17 o 
   2   5   0      100.07       90.79      3.71 o 
   3   5   0      117.10      116.68     15.59 o 
   4   5   0       19.27       24.33      6.12 o 
   5   5   0        7.40        6.89     13.67 o 
   0   6   0     4990.21     6853.45     61.47 o 
   1   6   0      130.68       98.74      3.41 o 
   2   6   0      327.57      259.70      4.80 o 
   3   6   0      218.31      226.30      5.53 o 
   4   6   0        0.74        2.52      5.27 o 
   5   6   0        1.16       -4.19     12.61 o 
   1   7   0      192.81      221.77      4.52 o 
   2   7   0      801.94      812.57     20.64 o 
   3   7   0      844.17      940.55     23.44 o 
   4   7   0      173.80      133.22     10.27 o 
   5   7   0        9.03       15.54     12.50 o 
   0   8   0       39.53       45.60      3.20 o 
   1   8   0     2341.03     1898.07     19.79 o 
   2   8   0      489.24      632.05      6.83 o 
   3   8   0      101.16      123.14      5.97 o 
   4   8   0       61.38       58.07      7.06 o 
   5   8   0       19.08       11.32     12.68 o 
   1   9   0        0.54        4.39      1.65 o 
   2   9   0      524.63      540.05      7.86 o 
   3   9   0        0.13       -0.56      3.96 o 
   4   9   0        2.01        3.00      6.68 o 
   5   9   0       31.08       35.87     13.54 o 
   0  10   0     1300.04     1276.26     13.44 o 
   1  10   0        1.36       12.02      2.24 o 
   2  10   0      211.67      251.11      9.08 o 
   3  10   0       14.15       33.42      4.51 o 
   4  10   0        4.05        5.91      6.86 o 
   5  10   0        0.01       -2.42     11.66 o 
   1  11   0     1351.13     1093.46     12.69 o 
   2  11   0       94.16       78.65      3.89 o 
   3  11   0      117.88      176.64      9.85 o 
   4  11   0       18.58       50.97      7.62 o 
   5  11   0        1.13       -6.21     13.19 o 
   1  12   0      183.76      183.99      4.16 o 
   2  12   0        8.02        6.40      2.64 o 
   3  12   0      261.54      263.23      5.99 o 
   4  12   0       24.27       13.96      7.18 o 
   5  12   0       63.66       70.85     14.12 o 
   1  13   0       16.10       39.96      3.39 o 
   2  13   0      169.98      125.00      7.03 o 
   3  13   0       24.59       23.63      7.39 o 
   4  13   0       12.24       -0.48      7.48 o 
   5  13   0        4.86       15.82     14.01 o 
   0  14   0     3989.77     4770.93     44.88 o 
   1  14   0      321.75      305.92      8.53 o 
   2  14   0       16.20        7.07      2.86 o 
   3  14   0       53.87       79.33      7.91 o 
   4  14   0        1.31       -0.46      7.47 o 
   5  14   0        1.49       -3.67     14.31 o 
   1  15   0      360.50      435.77      7.63 o 
   2  15   0      461.61      550.56      7.21 o 
   3  15   0       32.98       18.01      5.06 o 
   4  15   0        4.98       -0.29      7.54 o 
   5  15   0        2.06        3.86     13.35 o 
   0  16   0        2.71        1.66      2.89 o 
   1  16   0      271.18      210.94      4.71 o 
   2  16   0      190.07      158.79      4.44 o 
   3  16   0        0.77       -0.11      4.78 o 
   4  16   0       31.94       39.02      8.38 o 
   1  17   0       27.82       37.23      5.80 o 
   2  17   0       14.28        6.34      3.09 o 
   3  17   0      233.41      210.59     28.78 o 
   4  17   0        6.29        1.32     10.51 o 
   0  18   0     1358.48     1422.22     18.81 o 
   1  18   0        0.98        0.30      2.56 o 
   2  18   0       83.86      100.74      5.30 o 
   3  18   0      245.16      293.03      8.51 o 
   4  18   0        3.60        5.12     12.97 o 
   1  19   0        3.79        0.29      2.71 o 
   2  19   0      132.42      128.32      5.52 o 
   3  19   0       89.98       77.12     22.05 o 
   4  19   0        6.89        6.22     13.59 o 
   0  20   0      643.01      918.55     19.66 o 
   1  20   0        9.41        0.73      2.82 o 
   2  20   0       97.42       74.15      4.90 o 
   3  20   0        0.06        5.89      7.76 o 
   4  20   0       13.74        6.47     14.09 o 
   1  21   0        3.63        5.12      3.58 o 
   2  21   0      381.14      383.92     17.60 o 
   3  21   0       40.73       23.88      8.17 o 
   4  21   0        0.22       -8.03     14.07 o 
   0  22   0        0.00        2.90      4.42 o 
   1  22   0       27.95       25.77      4.01 o 
   2  22   0      174.61      170.43     11.27 o 
   3  22   0       17.80       32.96      8.20 o 
   4  22   0        1.70        7.83     15.49 o 
   1  23   0       18.44       22.75      4.40 o 
   2  23   0        1.21        2.74      5.85 o 
   3  23   0       15.22       34.97      9.23 o 
   4  23   0        7.99       13.86     14.42 o 
   0  24   0       33.71       43.50      7.64 o 
   1  24   0        5.55        6.46      5.19 o 
   2  24   0       16.57       15.41      5.75 o 
   3  24   0        5.70       -2.34     14.07 o 
   4  24   0       12.10        7.83     16.71 o 
   1  25   0       44.74       47.32      5.80 o 
   2  25   0        9.89        9.27      6.08 o 
   3  25   0       22.62        2.01     12.89 o 
   4  25   0        2.43       -4.63     17.55 o 
   0  26   0       40.76       41.69      8.66 o 
   1  26   0       42.13       64.75      6.16 o 
   2  26   0        0.34        5.23      7.46 o 
   3  26   0        0.57        1.17     15.25 o 
   4  26   0        3.87       18.05     19.27 o 
   1  27   0        2.23        4.97      6.00 o 
   2  27   0       15.90       19.55      7.82 o 
   3  27   0        2.51       14.24     17.41 o 
   0  28   0       22.49       28.75      8.94 o 
   1  28   0       10.53        5.79      6.60 o 
   2  28   0        2.25        8.11      8.02 o 
   3  28   0        0.22        0.13     12.13 o 
   1  29   0        2.70       -0.98      6.25 o 
   2  29   0       53.23       59.60     22.71 o 
   3  29   0        0.03       -2.29     12.79 o 
   0  30   0        9.93        8.52      9.36 o 
   1  30   0       17.98       15.55      8.30 o 
   2  30   0       27.27       36.38      9.29 o 
   3  30   0        0.55       -0.50     13.41 o 
   1  31   0        3.22       -0.07      8.18 o 
   2  31   0        1.94        9.55      9.94 o 
   3  31   0        4.13       -1.79     13.35 o 
   0  32   0        0.30      -10.15     10.28 o 
   1  32   0        6.02        9.10      9.24 o 
   2  32   0        1.15       -2.74      9.85 o 
   1  33   0        4.51        2.46      9.54 o 
   2  33   0        0.04        8.14     10.73 o 
   0  34   0        0.37        1.35     11.58 o 
   1  34   0        0.09       -8.28      9.86 o 
   1  35   0        1.13       -7.00     10.31 o 
  -6   1   1       12.09       11.70     15.02 o 
  -5   1   1        5.93        3.65      7.10 o 
  -4   1   1      134.26      151.22     12.07 o 
  -3   1   1        2.00       -1.89      2.65 o 
  -1   1   1     8284.97     7215.62     56.68 o 
   0   1   1      385.67      303.27      3.66 o 
   1   1   1        1.43        3.06      1.57 o 
   2   1   1       99.93       75.76      5.13 o 
   3   1   1      162.29      213.59      8.67 o 
   4   1   1       12.17       11.23      4.92 o 
  -6   2   1        0.62      -15.37     14.61 o 
  -5   2   1       16.74       10.26      8.06 o 
  -4   2   1        9.63       14.24      5.76 o 
  -3   2   1     2068.16     2192.41     17.82 o 
  -2   2   1     2359.74     2159.37     26.02 o 
  -1   2   1      626.11      445.38      4.82 o 
   0   2   1     3063.93     3218.72     37.24 o 
   1   2   1      826.20      933.96      9.18 o 
   2   2   1     1191.97     1105.10     16.87 o 
   3   2   1       11.57        0.13      3.40 o 
   4   2   1      166.88      215.67      6.99 o 
  -6   3   1        0.07        6.14     12.02 o 
  -5   3   1       29.20       30.82      8.36 o 
  -4   3   1        2.31        0.74      5.45 o 
  -3   3   1      377.64      465.17      6.19 o 
  -2   3   1      749.12      654.00     15.91 o 
  -1   3   1      832.04      544.79      6.54 o 
   0   3   1      324.74      442.89      4.49 o 
   1   3   1      180.05      186.65      5.65 o 
   2   3   1       20.47       23.92      2.77 o 
   3   3   1       16.61       16.00      4.71 o 
   4   3   1        0.88       -0.59      5.52 o 
  -6   4   1        1.64       -1.37     12.03 o 
  -5   4   1       35.27       30.65      7.93 o 
  -4   4   1       31.91       53.38      8.36 o 
  -3   4   1        9.05       12.55      2.70 o 
  -2   4   1       12.97       10.46      2.21 o 
  -1   4   1    10619.23    10471.00    137.99 o 
   0   4   1      860.91      652.01      8.52 o 
   1   4   1     3272.49     2842.42     26.77 o 
   2   4   1      111.17      101.76      3.65 o 
   3   4   1      249.26      292.72      8.22 o 
   4   4   1        1.62       -1.16      5.64 o 
  -6   5   1        7.99       11.48     15.13 o 
  -5   5   1       54.84       49.44     10.20 o 
  -4   5   1      141.92      184.04      6.52 o 
  -3   5   1        3.44        0.19      3.19 o 
  -2   5   1       24.76       39.14      2.72 o 
  -1   5   1     3145.77     3679.51     36.35 o 
   0   5   1     4539.65     4194.88     44.29 o 
   1   5   1     4005.17     3471.58     32.40 o 
   2   5   1        4.44        6.50      2.57 o 
   3   5   1      665.78      607.16     26.95 o 
   4   5   1       14.69        0.01      5.33 o 
  -6   6   1        1.77       -6.44     15.52 o 
  -5   6   1       25.33       25.26     18.35 o 
  -4   6   1      224.94      175.54      6.50 o 
  -3   6   1      531.82      532.80      8.17 o 
  -2   6   1       80.48       73.18      3.14 o 
  -1   6   1      801.33      708.80      6.42 o 
   0   6   1     2942.78     2183.95     24.07 o 
   1   6   1       80.23       57.20      4.26 o 
   2   6   1       60.75       56.84      6.38 o 
   3   6   1      122.90      106.79      5.86 o 
   4   6   1      265.40      277.38     14.41 o 
  -6   7   1        0.56       -1.72     17.86 o 
  -5   7   1       40.55       35.43     10.23 o 
  -4   7   1       24.05       47.26      5.18 o 
  -3   7   1       37.47       48.22      6.12 o 
  -2   7   1       61.47       67.32      4.31 o 
  -1   7   1       99.19      101.17      2.88 o 
   0   7   1      371.13      277.36      8.46 o 
   1   7   1       22.74       81.22      3.88 o 
   2   7   1      804.31      907.49     20.26 o 
   3   7   1        1.04        1.29      4.75 o 
   4   7   1       65.65       71.87     10.97 o 
   5   7   1       19.09       22.12     13.12 o 
  -5   8   1       56.59       44.71     10.26 o 
  -4   8   1        9.69        9.40      4.85 o 
  -3   8   1      242.90      379.60     10.07 o 
  -2   8   1      453.27      461.30      7.77 o 
  -1   8   1       52.72       27.27      3.11 o 
   0   8   1      307.75      315.59      4.44 o 
   1   8   1      201.31      217.24      4.14 o 
   2   8   1     1041.15      928.79     13.44 o 
   3   8   1       26.85       43.09      6.57 o 
   4   8   1       17.97       38.78     10.60 o 
   5   8   1        7.29        0.32     12.45 o 
  -5   9   1       71.42       91.84     13.94 o 
  -4   9   1        5.38       12.78      4.87 o 
  -3   9   1        0.00        0.44      3.61 o 
  -2   9   1      143.91      163.34      9.65 o 
  -1   9   1      294.03      155.09      3.91 o 
   0   9   1      740.52      641.57      7.10 o 
   1   9   1     2309.03     2174.62     25.43 o 
   2   9   1       16.55       12.43      2.30 o 
   3   9   1      124.24      152.32     10.82 o 
   4   9   1       61.45       78.19      8.61 o 
   5   9   1       70.44       76.95     13.39 o 
  -5  10   1       43.19       73.39     14.17 o 
  -4  10   1        3.89        1.75      5.41 o 
  -3  10   1       19.94       15.77      3.77 o 
  -2  10   1      391.28      406.80      8.86 o 
  -1  10   1      104.31       97.28      4.71 o 
   0  10   1     1018.94     1076.22     10.52 o 
   1  10   1       15.84        9.01      1.85 o 
   2  10   1      223.63      243.62      5.44 o 
   3  10   1       93.92       74.55      5.40 o 
   4  10   1        0.01        2.37      6.80 o 
   5  10   1        5.75        5.42     12.96 o 
  -5  11   1       25.53       13.05     13.35 o 
  -4  11   1       27.69       17.79      5.97 o 
  -3  11   1       13.58       24.99      3.65 o 
  -2  11   1       22.64       16.58      3.06 o 
  -1  11   1     1128.31     1083.99     10.83 o 
   0  11   1       10.75       22.43      2.28 o 
   1  11   1      358.18      344.95      5.49 o 
   2  11   1       17.15       16.90      2.58 o 
   3  11   1       14.89       10.70      4.59 o 
   4  11   1       16.26        8.31      7.05 o 
   5  11   1       74.36       71.26     14.55 o 
  -5  12   1       59.33       74.65     14.61 o 
  -4  12   1       15.26       15.02      7.16 o 
  -3  12   1        0.21       12.46      3.64 o 
  -2  12   1      162.08      145.05      8.09 o 
  -1  12   1      839.94      918.41     17.18 o 
   0  12   1      353.42      523.38      6.32 o 
   1  12   1       47.87       61.24      5.05 o 
   2  12   1        0.66        2.20      2.55 o 
   3  12   1      102.51      150.36     18.12 o 
   4  12   1       21.70       14.99      7.19 o 
   5  12   1        1.67       -0.55     13.21 o 
  -5  13   1        1.13       12.49     12.75 o 
  -4  13   1      144.11      162.56      9.64 o 
  -3  13   1       33.94       35.00      4.18 o 
  -2  13   1      397.72      467.55      7.21 o 
  -1  13   1      306.28      235.90     15.51 o 
   0  13   1     1984.80     1901.63     20.56 o 
   1  13   1      351.47      318.88      6.72 o 
   2  13   1       24.41       71.09      6.30 o 
   3  13   1       41.20       49.38      4.56 o 
   4  13   1        3.36        2.53      7.64 o 
   5  13   1        5.77        3.86     12.03 o 
  -5  14   1       17.62        9.18     12.53 o 
  -4  14   1       79.95       68.18      8.58 o 
  -3  14   1        1.19        3.36      3.97 o 
  -2  14   1      117.71       91.60      4.17 o 
   0  14   1      442.40      548.30      5.69 o 
   1  14   1      281.05      279.70      5.06 o 
   2  14   1        4.78        3.11      2.85 o 
   3  14   1        0.02       -2.09      4.32 o 
   4  14   1        0.20        5.84      8.08 o 
   5  14   1        0.32       -9.93     15.73 o 
  -5  15   1        5.78       -2.14     12.69 o 
  -4  15   1       11.19       15.18      7.77 o 
  -3  15   1       55.35       48.50      6.79 o 
  -2  15   1        0.37        3.48      3.29 o 
  -1  15   1      453.41      469.86      9.60 o 
   0  15   1      275.58      358.87      6.24 o 
   1  15   1      157.15      106.91      4.17 o 
   2  15   1       26.42       14.34      3.01 o 
   3  15   1       56.26       73.17      6.75 o 
   4  15   1       19.36       18.04      8.66 o 
   5  15   1        6.86        8.15     17.83 o 
  -5  16   1       11.25        1.87     13.76 o 
  -4  16   1        4.06        2.33      8.31 o 
  -3  16   1        5.20        5.51      5.13 o 
  -2  16   1      135.95      126.33      9.84 o 
  -1  16   1      302.43      312.39      8.88 o 
   0  16   1      107.44       86.62      2.86 o 
   1  16   1       10.60       12.01      2.56 o 
   2  16   1      189.59      140.89      4.92 o 
   3  16   1      264.18      273.31     10.79 o 
   4  16   1       29.10       21.49     13.26 o 
   5  16   1        0.89        2.00     17.07 o 
  -5  17   1        5.08       10.02     15.76 o 
  -4  17   1       17.87       22.01      9.32 o 
  -3  17   1      459.74      482.27     15.59 o 
  -2  17   1       35.31       66.43      5.10 o 
  -1  17   1      222.33      243.34     12.96 o 
   0  17   1        3.61        1.66      2.29 o 
   1  17   1        0.79        0.02      2.38 o 
   2  17   1        0.27        4.87      3.76 o 
   3  17   1        7.35        5.24      5.57 o 
   4  17   1        8.47       12.07     12.27 o 
   5  17   1        0.00        7.05     18.11 o 
  -4  18   1       16.82       18.01     13.16 o 
  -3  18   1       13.00       21.83      5.97 o 
  -2  18   1        9.01        1.09      3.82 o 
  -1  18   1        3.64        4.85      2.83 o 
   0  18   1      343.22      385.89     14.67 o 
   1  18   1       76.36      103.75      4.74 o 
   2  18   1        0.76       -0.09      4.54 o 
   3  18   1       11.87        2.38      5.81 o 
   4  18   1        1.14        1.07     13.98 o 
   5  18   1        2.30       -3.98     18.27 o 
  -4  19   1       43.77       42.35      9.24 o 
  -3  19   1       48.64       57.57      6.48 o 
  -2  19   1        0.02        0.69      3.97 o 
  -1  19   1      310.85      360.88     14.06 o 
   0  19   1       28.52       26.17      4.08 o 
   1  19   1        1.43        9.42      3.37 o 
   2  19   1        8.07        5.12      5.09 o 
   3  19   1       98.33      102.10      7.45 o 
   4  19   1        0.12        3.70     12.72 o 
  -4  20   1        0.64       -5.21     13.51 o 
  -3  20   1      227.87      263.12      8.91 o 
  -2  20   1       14.45        7.70      3.96 o 
  -1  20   1       34.49       29.39      3.48 o 
   0  20   1      288.96      316.48      6.09 o 
   1  20   1       12.37        5.35      3.59 o 
   2  20   1      122.39      123.94      5.84 o 
   3  20   1       16.85       28.63      6.73 o 
   4  20   1       15.70       22.25     15.43 o 
  -4  21   1        2.02        1.26     14.35 o 
  -3  21   1      141.45      229.82     16.06 o 
  -2  21   1        0.58        3.93      4.20 o 
  -1  21   1        0.16       -0.03      3.35 o 
   0  21   1       83.34       62.46      4.09 o 
   1  21   1       13.95       18.61      4.24 o 
   2  21   1       32.54       24.04      5.14 o 
   3  21   1       12.50       11.82      6.79 o 
   4  21   1        5.27       16.03     15.99 o 
  -4  22   1        0.07        6.03     14.36 o 
  -3  22   1       98.30      109.87     14.09 o 
  -2  22   1       18.40       20.07      5.43 o 
  -1  22   1       23.85       33.83      4.95 o 
   0  22   1        2.51        6.78      3.63 o 
   1  22   1      151.24      128.12     11.54 o 
   2  22   1       10.11        3.27      5.36 o 
   3  22   1       49.32       41.89      7.37 o 
   4  22   1        1.64        4.01     16.47 o 
  -4  23   1        5.72       -6.80     13.10 o 
  -3  23   1       18.20        7.27     11.18 o 
  -2  23   1        9.18       -2.21      5.62 o 
  -1  23   1      116.06      113.41      5.40 o 
   0  23   1       46.02       85.09      6.06 o 
   1  23   1        3.18       -0.47      4.10 o 
   2  23   1       26.46       42.98      5.85 o 
   3  23   1       13.61        6.50      7.12 o 
   4  23   1        0.07       -8.26     16.75 o 
  -4  24   1        0.08       -0.76     15.92 o 
  -3  24   1        0.77       -2.44     13.10 o 
  -2  24   1        0.78       -3.18      6.23 o 
  -1  24   1       55.11       53.39     10.44 o 
   0  24   1        6.96       16.08      4.27 o 
   1  24   1       88.86       68.67      4.97 o 
   2  24   1        1.99        0.95      5.76 o 
   3  24   1        3.75        1.70      6.48 o 
   4  24   1        0.81        2.41     17.18 o 
  -4  25   1        3.24        3.69     16.37 o 
  -3  25   1        8.01        0.51     12.19 o 
  -2  25   1      117.47      151.67      8.40 o 
  -1  25   1        3.98       -0.78      5.22 o 
   0  25   1        3.42        6.65      5.27 o 
   1  25   1      173.36      196.47      8.83 o 
   2  25   1       59.20       74.18      6.66 o 
   3  25   1       41.76       32.14      7.21 o 
   4  25   1        1.29        1.83     18.29 o 
  -4  26   1        3.66       -1.26     14.89 o 
  -3  26   1       17.61       14.82     14.77 o 
  -2  26   1        4.83       12.83      7.25 o 
  -1  26   1       47.72       32.53      6.22 o 
   0  26   1       21.92       20.95      5.62 o 
   1  26   1        0.46       -2.64      6.78 o 
   2  26   1        0.37       -2.42      6.45 o 
   3  26   1        1.85       -0.78      7.15 o 
  -4  27   1        0.33        1.36     17.93 o 
  -3  27   1        8.96       24.11     14.00 o 
  -2  27   1       24.08       27.15      6.87 o 
  -1  27   1       46.59       27.32      6.24 o 
   0  27   1       21.55       15.81      5.93 o 
   1  27   1       86.79       84.27      8.00 o 
   2  27   1        1.81       -0.57      6.47 o 
   3  27   1        1.89       -3.40      7.68 o 
  -3  28   1       10.04       17.92     16.05 o 
  -2  28   1      204.47      229.32     15.89 o 
  -1  28   1       15.77       17.81      6.60 o 
   0  28   1       35.37       34.57      6.32 o 
   1  28   1        2.18        1.55      7.63 o 
   2  28   1       28.18       31.88      8.51 o 
   3  28   1        2.68       -1.67      7.98 o 
  -3  29   1       19.53       13.70     17.17 o 
  -2  29   1        9.00        1.27      8.12 o 
  -1  29   1       10.63        8.64      7.00 o 
   0  29   1       28.69       26.07      6.58 o 
   1  29   1        0.01        2.60      7.73 o 
   2  29   1        0.52       -0.04      8.54 o 
   3  29   1        0.20       -5.33     10.23 o 
  -3  30   1        2.43        7.83     15.69 o 
  -2  30   1        0.00       -0.32      8.59 o 
  -1  30   1        2.86        3.51      7.08 o 
   0  30   1        0.95        2.70      7.06 o 
   1  30   1        3.19       -3.49      7.77 o 
   2  30   1        1.39        1.80      8.99 o 
   3  30   1       20.98       12.14     14.21 o 
  -3  31   1        0.35       -0.12     13.92 o 
  -2  31   1        0.56        0.23      9.36 o 
  -1  31   1        3.73        5.23      7.47 o 
   0  31   1       16.35       28.32      7.67 o 
   1  31   1        0.02        9.66      8.80 o 
   2  31   1        3.52        3.87      9.49 o 
  -2  32   1        7.67        5.45     10.22 o 
  -1  32   1        0.46        2.36      7.82 o 
   0  32   1        0.40       -0.92      8.76 o 
   1  32   1        3.26       -0.25      9.06 o 
   2  32   1        0.32       -2.91      9.92 o 
  -2  33   1        7.00        3.88     10.92 o 
  -1  33   1        3.41        4.98      8.64 o 
   0  33   1        5.12        0.38      9.40 o 
   1  33   1        0.00        2.88      9.48 o 
   2  33   1        1.05        2.51     10.19 o 
  -1  34   1        0.90       -5.66      9.54 o 
   0  34   1        0.05        1.22      9.73 o 
   1  34   1        4.20        6.22     10.69 o 
  -1  35   1        1.05        2.39     11.05 o 
   0  35   1        1.39       -3.13     10.38 o 
   1  35   1        2.06        6.03     10.19 o 
  -6   0   2        0.70        1.90     13.60 o 
  -5   0   2        0.79       -7.17      9.55 o 
  -4   0   2       49.79       40.41      7.53 o 
  -3   0   2      328.88      422.46      7.40 o 
  -2   0   2      688.24      761.82     19.95 o 
  -1   0   2      839.08      645.50      8.06 o 
   0   0   2    14581.38    12316.83    413.94 o 
   2   0   2      115.81      150.39      8.30 o 
   3   0   2      145.89      187.02     10.36 o 
   4   0   2      267.00      256.42     13.44 o 
  -6   1   2        0.84        5.56      9.88 o 
  -5   1   2        1.54        2.84      6.88 o 
  -4   1   2      137.61      156.68      7.73 o 
  -3   1   2       75.65       67.34      3.85 o 
  -2   1   2       44.63       35.69      5.31 o 
  -1   1   2     8951.08     9264.08     64.57 o 
   0   1   2     3856.62     4485.26     35.71 o 
   1   1   2     1300.99      953.79     16.44 o 
   2   1   2        0.01       -0.95      2.78 o 
   3   1   2      336.03      380.68      9.54 o 
   4   1   2        0.01       -1.19      6.10 o 
  -6   2   2        2.37        1.67      9.97 o 
  -5   2   2        1.85        6.62      6.96 o 
  -4   2   2       58.88       68.72      7.35 o 
  -3   2   2      228.79      246.93      6.49 o 
  -2   2   2     1019.90      935.26     18.21 o 
  -1   2   2     1019.57      973.52      8.28 o 
   0   2   2      216.62      139.59      4.41 o 
   1   2   2       40.98       58.41      3.89 o 
   2   2   2      212.02      270.48      6.06 o 
   3   2   2       27.34       36.79      5.28 o 
   4   2   2       12.23       26.47      6.38 o 
  -6   3   2        0.02       -0.01     11.44 o 
  -5   3   2       25.83       20.85      7.34 o 
  -4   3   2      148.86      188.16     12.05 o 
  -3   3   2      134.61      120.58      6.96 o 
  -2   3   2      841.60     1005.99      9.30 o 
  -1   3   2        6.95       11.26      1.55 o 
   0   3   2     3773.03     3529.57     30.61 o 
   1   3   2      717.41      587.64      8.58 o 
   2   3   2      221.95      281.63     16.92 o 
   3   3   2      304.64      369.45     14.05 o 
   4   3   2       67.71       72.86      7.44 o 
  -6   4   2        0.05        3.28     12.06 o 
  -5   4   2        4.50        4.14      7.04 o 
  -4   4   2       60.18       63.12      5.93 o 
  -3   4   2      183.52      221.46      7.91 o 
  -2   4   2      704.53      804.83     12.52 o 
  -1   4   2    10684.21    10272.49     65.07 o 
   0   4   2       89.86      170.80      3.49 o 
   1   4   2     3145.44     2967.49     24.70 o 
   2   4   2        5.28       -0.82      3.47 o 
   3   4   2      190.31      196.05     21.52 o 
   4   4   2      169.83      136.02     10.21 o 
  -6   5   2        1.89        5.33     12.16 o 
  -5   5   2       91.98      116.05      9.87 o 
  -4   5   2      143.12      180.62     14.98 o 
  -3   5   2        1.62        8.60      3.10 o 
  -2   5   2      104.44       47.97      2.63 o 
  -1   5   2     1354.76     1420.93     10.39 o 
   0   5   2    11782.49    10277.67     94.24 o 
   1   5   2     2982.80     2586.69     19.55 o 
   2   5   2      111.76      137.64      5.89 o 
   3   5   2        4.78        5.29      5.05 o 
   4   5   2       42.64       24.88      6.13 o 
   5   5   2        9.50        5.92     13.20 o 
  -6   6   2        0.02        0.29     11.86 o 
  -5   6   2        5.57       22.19      7.40 o 
  -4   6   2        4.77        3.90      5.56 o 
  -3   6   2       14.79        4.83      3.44 o 
  -2   6   2      106.15      117.16      3.76 o 
  -1   6   2     1701.41     1783.03     12.68 o 
   0   6   2      802.91      501.12      8.82 o 
   1   6   2     2929.56     2579.09     21.08 o 
   2   6   2      621.96      733.27     37.62 o 
   3   6   2        0.69        2.08      5.25 o 
   4   6   2      193.65      206.17     14.21 o 
   5   6   2        0.01        2.84     13.63 o 
  -6   7   2        2.32        4.83     11.94 o 
  -5   7   2       95.05       87.32      8.43 o 
  -4   7   2       16.63       22.38      6.04 o 
  -3   7   2       51.77       79.22     10.78 o 
  -2   7   2      372.74      288.25      5.29 o 
  -1   7   2      372.65      366.96      4.08 o 
   0   7   2      425.41      402.09      6.74 o 
   1   7   2     2001.24     1925.19     17.45 o 
   2   7   2      534.19      632.91     50.62 o 
   3   7   2      112.10       52.16      6.17 o 
   4   7   2       20.46       17.08     11.02 o 
   5   7   2       51.16       47.10     15.91 o 
  -6   8   2        0.51       -3.84     11.97 o 
  -5   8   2       15.65        7.64      7.32 o 
  -4   8   2       19.93       32.89      6.09 o 
  -3   8   2      116.42       94.05      4.67 o 
  -2   8   2      171.70      169.11      3.60 o 
  -1   8   2      396.49      356.89      6.37 o 
   0   8   2      499.95      398.89      5.55 o 
   1   8   2      585.83      624.27     12.47 o 
   2   8   2      595.59      701.40     12.99 o 
   3   8   2        1.68        0.94      5.21 o 
   4   8   2      407.52      363.35     16.56 o 
   5   8   2        0.52       -3.19     14.28 o 
  -5   9   2       39.09       40.07      8.18 o 
  -4   9   2       21.41       16.60      5.91 o 
  -3   9   2      101.83       98.46      8.52 o 
  -2   9   2        1.04        2.00      2.23 o 
  -1   9   2      310.56      272.59      4.33 o 
   0   9   2      468.93      358.54      7.06 o 
   1   9   2      127.45      215.71      8.02 o 
   2   9   2       35.00       38.45      4.88 o 
   3   9   2       66.35       53.70      6.77 o 
   4   9   2        3.36       -0.48     11.12 o 
   5   9   2        0.82        1.70      9.08 o 
  -5  10   2       21.21       21.24      7.89 o 
  -4  10   2       97.75       98.69     11.77 o 
  -3  10   2      143.97      114.66      5.24 o 
  -2  10   2      233.79      260.55      4.62 o 
  -1  10   2      128.99      176.63      7.19 o 
   0  10   2     2176.63     2121.59     18.87 o 
   1  10   2       40.87       41.16      6.74 o 
   2  10   2      593.66      618.74     12.80 o 
   3  10   2        4.12        7.48      5.78 o 
   4  10   2       30.16        6.76     11.47 o 
   5  10   2        0.56       -2.72      9.69 o 
  -5  11   2       30.33       25.13     10.14 o 
  -4  11   2        0.49        2.02      5.85 o 
  -3  11   2        4.49        0.52      3.87 o 
  -2  11   2      330.86      311.40      7.24 o 
  -1  11   2      908.37      938.34     12.13 o 
   0  11   2     1265.87     1028.30     10.78 o 
   1  11   2      291.84      263.00      6.93 o 
   2  11   2        3.16        4.17      3.68 o 
   3  11   2       10.20       16.01      6.17 o 
   4  11   2       54.71       41.68      8.64 o 
   5  11   2        8.87        9.55     10.03 o 
  -5  12   2        0.19       -1.17     13.39 o 
  -4  12   2        2.43       -0.79      5.16 o 
  -3  12   2      222.78      237.47     11.75 o 
  -2  12   2     1114.50     1146.06     13.00 o 
  -1  12   2       16.65       17.18      3.23 o 
   0  12   2       47.04       65.39      3.26 o 
   1  12   2        0.53       -0.68      1.94 o 
   2  12   2       97.85      116.16      8.50 o 
   3  12   2       53.33       32.69      5.00 o 
   4  12   2        4.01        4.39      7.39 o 
   5  12   2       17.48       -4.44     15.89 o 
  -5  13   2       44.00       30.46     12.87 o 
  -4  13   2       78.64       96.12      6.48 o 
  -3  13   2       59.10       55.06      9.76 o 
  -2  13   2      145.68      164.06      7.57 o 
  -1  13   2        5.86        3.16      2.76 o 
   0  13   2      759.99      751.77     17.61 o 
   1  13   2      482.71      564.71     11.60 o 
   2  13   2      278.14      254.72      6.21 o 
   3  13   2       14.61        1.59      5.12 o 
   4  13   2       11.41        0.04      7.86 o 
   5  13   2        8.14       19.98     16.29 o 
  -5  14   2        0.91       -3.21     14.60 o 
  -4  14   2        0.38        6.63      6.49 o 
  -3  14   2      130.54      142.54     16.96 o 
  -2  14   2      404.35      372.60      6.87 o 
  -1  14   2       55.70       61.48      3.52 o 
   0  14   2        6.14        1.93      2.65 o 
   1  14   2       57.54       74.40      6.91 o 
   2  14   2       18.69       27.53      3.55 o 
   3  14   2       32.09       44.75      6.48 o 
   4  14   2      100.91      121.75     15.21 o 
   5  14   2        6.28       -7.57     16.88 o 
  -5  15   2        0.73        0.97     13.86 o 
  -4  15   2       84.66       91.86     14.28 o 
  -3  15   2       26.99       31.30      5.56 o 
  -2  15   2       90.45      123.21      4.93 o 
  -1  15   2      401.67      342.60      6.35 o 
   0  15   2      458.95      541.27     20.03 o 
   1  15   2       39.10       35.83      4.26 o 
   2  15   2       97.10      128.08      8.14 o 
   3  15   2       23.78       20.87      5.79 o 
   4  15   2       15.20       25.71     12.54 o 
   5  15   2        0.53        6.50     17.43 o 
  -5  16   2        6.10        8.83     16.04 o 
  -4  16   2       19.83       38.81      7.35 o 
  -3  16   2        1.20        3.25      5.08 o 
  -2  16   2        5.56        2.40      3.52 o 
  -1  16   2       89.53      141.56     12.07 o 
   0  16   2        6.83       -0.22      3.10 o 
   1  16   2       54.68       40.05      3.96 o 
   2  16   2       11.63        3.67      4.08 o 
   3  16   2       47.22       44.49      6.26 o 
   4  16   2       15.73       21.05     12.83 o 
   5  16   2        0.61        0.97     18.10 o 
  -5  17   2        7.52        1.32     15.47 o 
  -4  17   2       48.76       52.79      8.93 o 
  -3  17   2        2.42       -0.10      5.52 o 
  -2  17   2        3.49        0.15      3.70 o 
  -1  17   2       34.74       29.74      3.52 o 
   0  17   2      563.02      538.54      9.87 o 
   1  17   2        8.91        2.77      3.03 o 
   2  17   2        8.25        7.49      4.36 o 
   3  17   2      308.84      350.21     13.31 o 
   4  17   2        0.22        1.79     14.49 o 
  -5  18   2        6.31       -3.04     16.14 o 
  -4  18   2        5.83        4.73      8.54 o 
  -3  18   2        1.93        4.04      5.82 o 
  -2  18   2        2.65        2.83      3.64 o 
  -1  18   2       18.25       15.74      3.73 o 
   0  18   2      167.51      140.88      7.10 o 
   1  18   2        0.94        8.31      3.37 o 
   2  18   2       91.65      103.78      8.62 o 
   3  18   2       39.35       40.79      5.81 o 
   4  18   2       18.95       15.11     15.35 o 
  -5  19   2       20.45       23.56     17.91 o 
  -4  19   2       24.48       26.83      9.10 o 
  -3  19   2       19.29       16.64      5.87 o 
  -2  19   2        0.07        2.46      4.07 o 
  -1  19   2        2.38       -2.62      3.75 o 
   0  19   2        4.87        6.50      3.36 o 
   1  19   2      262.16      239.87     14.70 o 
   2  19   2       15.94       15.30      4.86 o 
   3  19   2       26.21       17.68      5.89 o 
   4  19   2        2.95        1.36     13.91 o 
  -4  20   2       12.47        3.54      9.04 o 
  -3  20   2        1.68        0.63      6.01 o 
  -2  20   2        9.60        5.09      5.14 o 
  -1  20   2        2.74        7.02      3.99 o 
   0  20   2      200.50      197.87      8.94 o 
   1  20   2       69.02       53.32      4.96 o 
   2  20   2        5.75        8.30      4.89 o 
   3  20   2       14.03        7.63      6.02 o 
   4  20   2        3.69        5.04     16.52 o 
  -4  21   2        7.72        1.87      9.46 o 
  -3  21   2        6.06        4.55      6.51 o 
  -2  21   2       10.31        7.46      4.40 o 
  -1  21   2       70.35       75.48      5.70 o 
   0  21   2        3.06       12.13      3.91 o 
   1  21   2        1.52        1.83      4.60 o 
   2  21   2      104.24      130.64      6.59 o 
   3  21   2        3.71        4.18      6.05 o 
   4  21   2        0.06        0.04      9.87 o 
  -4  22   2        3.46       -0.39     14.43 o 
  -3  22   2       10.79        5.91      6.57 o 
  -2  22   2       22.31       16.54      5.14 o 
  -1  22   2       11.77       11.33      4.51 o 
   0  22   2       54.70       51.17      5.11 o 
   1  22   2        0.05        0.67      4.66 o 
   2  22   2       40.47       56.27      6.04 o 
   3  22   2       14.11       20.15      6.51 o 
   4  22   2        5.58       -0.32     10.05 o 
  -4  23   2        6.49       -0.23     15.01 o 
  -3  23   2       53.31       46.91      7.22 o 
  -2  23   2       15.88       19.88      5.32 o 
  -1  23   2        0.16        0.68      4.60 o 
   0  23   2       58.39       60.35      5.20 o 
   1  23   2      118.17      125.17      9.42 o 
   2  23   2        8.72        8.90      5.79 o 
   3  23   2        0.93        5.65      6.77 o 
   4  23   2       21.37       22.83     11.42 o 
  -4  24   2       19.64       14.40     16.19 o 
  -3  24   2       37.73       46.85     11.16 o 
  -2  24   2       87.11       64.16      6.21 o 
  -1  24   2       15.11        3.27      4.74 o 
   0  24   2        0.00       -1.06      4.11 o 
   1  24   2       58.97       77.90      6.17 o 
   2  24   2       94.83      108.17      6.90 o 
   3  24   2       17.79       19.78      7.11 o 
   4  24   2        1.29       -4.80     11.51 o 
  -4  25   2        0.14        2.61     16.59 o 
  -3  25   2        0.63        2.65      9.57 o 
  -2  25   2        1.37        2.76      6.39 o 
  -1  25   2        5.12        1.58      4.48 o 
   0  25   2       30.53       19.54      4.65 o 
   1  25   2       16.23       15.60      5.39 o 
   2  25   2        0.25       -0.31      6.34 o 
   3  25   2        0.02        2.26      7.15 o 
  -4  26   2        0.96       -0.73     17.11 o 
  -3  26   2        0.66        7.14     14.36 o 
  -2  26   2      156.87      171.51      8.95 o 
  -1  26   2        2.88        8.04      5.95 o 
   0  26   2        5.90        1.72      4.88 o 
   1  26   2       77.48       99.90      7.01 o 
   2  26   2       69.16       70.30      7.26 o 
   3  26   2        8.62       -0.43      7.38 o 
  -4  27   2        0.01       12.60     18.06 o 
  -3  27   2       47.52       58.74     14.82 o 
  -2  27   2        2.68       -1.70      7.60 o 
  -1  27   2        4.99        8.84      6.07 o 
   0  27   2        1.82       -4.76      6.78 o 
   1  27   2        3.06        1.04      6.37 o 
   2  27   2        0.48        4.78      6.50 o 
   3  27   2        0.89       -0.97      8.12 o 
  -3  28   2        5.22        6.81     16.05 o 
  -2  28   2        0.18        3.75      7.59 o 
  -1  28   2        5.27        4.06      6.53 o 
   0  28   2        6.43       -1.61      7.16 o 
   1  28   2       12.83        9.83      6.51 o 
   2  28   2        0.45       -2.15      7.17 o 
   3  28   2        6.82        9.29      8.57 o 
  -3  29   2        0.80        2.85     16.50 o 
  -2  29   2       18.33       23.16      8.64 o 
  -1  29   2       12.45       10.39      6.82 o 
   0  29   2       25.96       18.89      7.69 o 
   1  29   2       51.16       81.72      9.33 o 
   2  29   2        0.53       -0.84      7.96 o 
   3  29   2        6.20       -2.15      8.62 o 
  -3  30   2        0.21        5.23     15.67 o 
  -2  30   2       25.41       25.49      8.67 o 
  -1  30   2       11.09       11.93      7.09 o 
   0  30   2        0.67       -3.47      7.68 o 
   1  30   2        0.26        1.33      8.39 o 
   2  30   2       19.01       15.81      9.60 o 
  -3  31   2        1.23        3.73     18.56 o 
  -2  31   2        8.06        2.81      8.11 o 
  -1  31   2        0.04       -4.45      7.46 o 
   0  31   2        0.97        6.35      8.92 o 
   1  31   2        3.70        0.24      9.32 o 
   2  31   2        4.41        0.66      9.65 o 
  -2  32   2        3.89        0.94     12.79 o 
  -1  32   2        0.03        0.79      7.89 o 
   0  32   2        1.74        5.28      9.05 o 
   1  32   2        5.00        2.62      9.39 o 
   2  32   2        7.13        3.34     10.32 o 
  -2  33   2        0.03       -2.36     14.29 o 
  -1  33   2        0.00       -0.55      8.28 o 
   0  33   2        3.56        5.08      9.64 o 
   1  33   2       16.73       17.51     12.39 o 
  -1  34   2        0.03       -0.30      9.92 o 
   0  34   2        0.61        3.47     10.51 o 
   1  34   2        0.00        0.34     10.93 o 
   0  35   2        2.19        7.03     10.62 o 
  -6   1   3        2.93        4.60      9.52 o 
  -5   1   3        0.42        6.24      6.73 o 
  -4   1   3        2.35        4.00      5.15 o 
  -3   1   3       86.49       79.29      4.63 o 
  -2   1   3      532.36      494.40      5.83 o 
  -1   1   3        4.30        2.23      2.17 o 
   0   1   3      146.17      170.75     11.35 o 
   1   1   3      331.64      390.98      5.37 o 
   2   1   3       37.33       30.42      3.32 o 
   3   1   3      593.78      653.03     14.03 o 
   4   1   3       24.24       27.06      7.04 o 
   5   1   3       16.41        3.64      8.43 o 
  -6   2   3        0.07        1.86      9.96 o 
  -5   2   3        4.73        6.80      6.82 o 
  -4   2   3      130.68      140.47     10.10 o 
  -3   2   3      178.05      160.30      5.43 o 
  -2   2   3       36.94       60.96      4.35 o 
  -1   2   3      605.45      366.04      4.16 o 
   0   2   3     1249.57     1261.18     15.63 o 
   1   2   3     1299.57     1167.76     15.08 o 
   2   2   3        4.93        1.43      2.54 o 
   3   2   3        3.73       -2.29      4.55 o 
   4   2   3       48.13       37.13      7.35 o 
   5   2   3        0.41        0.46      8.66 o 
  -6   3   3        0.00        0.63      9.94 o 
  -5   3   3       15.02       13.02      7.26 o 
  -4   3   3       84.10       73.59      6.62 o 
  -3   3   3       19.20       39.38      5.86 o 
  -2   3   3      419.89      392.92      6.03 o 
  -1   3   3     1186.29     1124.89      8.80 o 
   0   3   3      761.11      688.23      7.12 o 
   1   3   3      512.36      463.54      5.40 o 
   2   3   3       45.01       28.87      2.81 o 
   3   3   3        9.80        4.82      5.90 o 
   4   3   3       51.45       57.07     10.92 o 
   5   3   3        0.58       -1.51      8.39 o 
  -6   4   3        3.02       -0.75      9.47 o 
  -5   4   3       57.46       81.77      8.18 o 
  -4   4   3      119.29       94.38      9.40 o 
  -3   4   3       22.91       27.63      3.22 o 
  -2   4   3      106.21      116.43      3.92 o 
  -1   4   3     9770.84     9123.05    109.80 o 
   0   4   3     2342.06     2365.29     18.42 o 
   1   4   3      417.74      350.32      8.52 o 
   2   4   3        1.31        0.57      2.57 o 
   3   4   3      275.25      217.57     15.94 o 
   4   4   3        1.22       -1.49      6.53 o 
   5   4   3       16.25       10.56     13.84 o 
  -6   5   3        7.28       13.59     10.22 o 
  -5   5   3        1.78        1.25      7.15 o 
  -4   5   3       22.31       24.90      5.49 o 
  -3   5   3      119.61      114.35      5.20 o 
  -2   5   3      181.75      177.94      5.75 o 
  -1   5   3     1341.71     1246.26     15.94 o 
   0   5   3      864.91      839.14      7.07 o 
   1   5   3       16.15       12.27      2.40 o 
   2   5   3       16.41       13.45      3.23 o 
   3   5   3       69.71      101.59      7.16 o 
   4   5   3        7.06        9.01      6.72 o 
   5   5   3        5.88        9.10     14.15 o 
  -6   6   3        0.28       -1.51     10.01 o 
  -5   6   3       64.69       68.95      7.87 o 
  -4   6   3       59.19       53.24      5.95 o 
  -3   6   3        4.95       -0.07      3.28 o 
  -2   6   3       60.04       88.36      2.48 o 
  -1   6   3      383.61      323.36      4.83 o 
   0   6   3      275.25      330.90      3.99 o 
   1   6   3     1235.49     1386.65     34.23 o 
   3   6   3        7.37       -2.58      5.77 o 
   4   6   3       14.09       12.08     11.33 o 
   5   6   3       21.04       27.16     14.63 o 
  -6   7   3        0.02        2.20      9.70 o 
  -5   7   3        0.66        1.99      7.39 o 
  -4   7   3       13.23        4.88      5.36 o 
  -3   7   3       87.88      120.79      8.87 o 
  -2   7   3        0.08        0.72      2.02 o 
  -1   7   3       96.24       98.20      2.57 o 
   0   7   3       33.80       23.17      2.07 o 
   1   7   3      237.17      223.02     13.54 o 
   2   7   3      166.47      216.00      7.88 o 
   3   7   3       89.57       66.22     12.91 o 
   4   7   3       23.97       28.84     12.18 o 
   5   7   3        0.78        5.77     14.47 o 
  -6   8   3        1.56        3.41     11.31 o 
  -5   8   3       16.72       12.94      7.32 o 
  -4   8   3        1.16        0.41      5.51 o 
  -3   8   3       88.73      110.88      5.16 o 
  -2   8   3      272.91      277.51      6.78 o 
  -1   8   3     1062.77      887.96      8.60 o 
   0   8   3      952.15     1077.22      9.62 o 
   1   8   3     1149.19     1260.37     11.34 o 
   2   8   3       66.87      115.75      5.33 o 
   3   8   3        3.80       -0.15      5.93 o 
   4   8   3       55.53       78.80     13.42 o 
   5   8   3        1.96       -5.97     14.63 o 
  -5   9   3        7.27        0.27      7.38 o 
  -4   9   3       96.06      138.54      7.60 o 
  -3   9   3       79.91      110.99      9.15 o 
  -2   9   3      497.69      490.19     10.56 o 
  -1   9   3     2544.52     2639.41     40.64 o 
   0   9   3       46.99       62.87      2.72 o 
   1   9   3     1622.00     1715.31     14.51 o 
   2   9   3      175.40      164.56      6.74 o 
   3   9   3       91.69       87.08      7.67 o 
   4   9   3        0.80       -2.97     12.13 o 
   5   9   3        0.49      -18.61     14.85 o 
  -5  10   3        0.07        3.18      7.41 o 
  -4  10   3        3.93       12.60      5.82 o 
  -3  10   3       17.49       23.97      4.02 o 
  -2  10   3        0.56        2.79      2.45 o 
  -1  10   3      119.98      130.55      5.41 o 
   0  10   3      192.58      196.65      7.18 o 
   1  10   3      149.53      158.58     11.09 o 
   2  10   3       37.96       56.22      7.27 o 
   3  10   3        2.00        3.26      5.21 o 
   4  10   3       44.46       55.97      9.81 o 
   5  10   3        0.01       -5.32     15.64 o 
  -5  11   3       29.60       27.67      8.00 o 
  -4  11   3        5.26        0.95      5.91 o 
  -3  11   3       26.42       48.23      5.81 o 
  -2  11   3       11.46       18.92      3.09 o 
  -1  11   3      638.18      707.12     11.65 o 
   0  11   3      177.74      183.19      4.66 o 
   1  11   3      742.14      881.50     10.72 o 
   2  11   3       23.65       17.15      3.99 o 
   3  11   3       40.34       41.42      5.76 o 
   4  11   3       21.80       24.18      8.88 o 
   5  11   3        0.17       -1.25     16.57 o 
  -5  12   3       24.61       15.57      7.95 o 
  -4  12   3       18.11       17.39      6.24 o 
  -3  12   3      109.35      144.64      8.36 o 
  -2  12   3      948.54     1110.25     16.23 o 
  -1  12   3       21.02       19.57      2.36 o 
   0  12   3      287.21      222.78      5.48 o 
   1  12   3       17.96       12.83      3.25 o 
   2  12   3        7.29       18.07      4.13 o 
   3  12   3        4.13       -1.33      5.44 o 
   4  12   3      123.99      106.60     10.90 o 
   5  12   3        1.44        0.57     16.83 o 
  -5  13   3        6.66        8.64      7.63 o 
  -4  13   3       21.16       19.98      6.54 o 
  -3  13   3       14.90       10.35      4.26 o 
  -2  13   3     1106.24     1104.27     13.56 o 
  -1  13   3      284.03      373.99      6.49 o 
   0  13   3       14.66       17.71      3.17 o 
   1  13   3        3.93        8.66      3.40 o 
   2  13   3        4.86        4.43      4.09 o 
   3  13   3      138.68       77.33      6.57 o 
   4  13   3        0.37        4.23      8.86 o 
   5  13   3        9.45        0.87     15.25 o 
  -5  14   3        6.20        5.02      7.94 o 
  -4  14   3      139.55      142.33      7.95 o 
  -3  14   3       12.12       16.42      4.44 o 
  -2  14   3      104.94      108.79      6.73 o 
  -1  14   3       51.34       41.23      3.66 o 
   0  14   3      155.84      127.78      7.54 o 
   1  14   3      216.72      231.85     14.26 o 
   2  14   3      104.31      102.64      5.34 o 
   3  14   3       15.97       10.33      5.86 o 
   4  14   3        7.89       -0.63      6.53 o 
  -5  15   3        0.55        3.32      9.74 o 
  -4  15   3       27.13       49.44      7.15 o 
  -3  15   3        0.33       -2.84      4.97 o 
  -2  15   3       98.05      121.47      7.11 o 
  -1  15   3        0.24       -1.17      2.78 o 
   0  15   3      135.86      166.12      5.59 o 
   1  15   3       43.57       40.13      4.21 o 
   2  15   3        7.03       13.37      4.61 o 
   3  15   3      159.18      183.11     16.12 o 
   4  15   3        1.02       -0.56      6.93 o 
  -5  16   3        2.30        6.16     13.81 o 
  -4  16   3      112.87       94.94     10.31 o 
  -3  16   3        0.00        0.57      5.51 o 
  -2  16   3       49.54       53.92      6.30 o 
  -1  16   3       91.77      124.57      5.86 o 
   0  16   3        9.95        8.95      3.66 o 
   1  16   3        9.50        9.12      4.50 o 
   2  16   3       12.88       15.30      4.67 o 
   3  16   3       38.49       26.18      6.48 o 
   4  16   3       11.27        9.59      7.43 o 
  -5  17   3        0.45        2.74     12.64 o 
  -4  17   3       12.92        5.47      9.26 o 
  -3  17   3      166.56      201.90     10.42 o 
  -2  17   3       14.39       10.78      3.68 o 
  -1  17   3        0.42        2.68      3.81 o 
   0  17   3      125.10      152.17      8.38 o 
   1  17   3        0.68        6.38      4.07 o 
   2  17   3       20.61       11.65      4.73 o 
   3  17   3        3.96       -0.85      6.33 o 
   4  17   3        5.91       -3.52      7.42 o 
  -5  18   3       26.38       11.34     14.64 o 
  -4  18   3        2.49       -3.62      8.35 o 
  -3  18   3       22.71       11.16      6.20 o 
  -2  18   3        1.51        5.24      4.38 o 
  -1  18   3       21.26       18.48      4.13 o 
   0  18   3      284.25      327.42      7.32 o 
   1  18   3       32.70       41.88      5.09 o 
   2  18   3       12.65        5.42      4.93 o 
   3  18   3        0.55       -2.71      5.61 o 
   4  18   3        2.64       -0.06      7.68 o 
  -5  19   3        0.86        1.03     13.69 o 
  -4  19   3        0.01        0.96      9.05 o 
  -3  19   3        4.70        2.68      6.35 o 
  -2  19   3        0.25        0.14      4.29 o 
  -1  19   3       83.34      102.50      5.81 o 
   0  19   3      372.19      403.00      7.03 o 
   1  19   3       91.48      107.64      6.17 o 
   2  19   3       15.79        8.53      5.29 o 
   3  19   3       61.68       69.60      7.69 o 
   4  19   3        0.06        0.28      8.03 o 
  -5  20   3        9.80        4.23     16.15 o 
  -4  20   3       20.96       28.08      8.16 o 
  -3  20   3        0.24        2.56      7.82 o 
  -2  20   3        2.49        2.88      4.75 o 
  -1  20   3      128.76      121.82      8.09 o 
   0  20   3        0.20        2.51      3.76 o 
   1  20   3      136.31      155.06      7.93 o 
   2  20   3       91.29      118.35     12.09 o 
   3  20   3       47.09       39.13      6.82 o 
   4  20   3        2.56        1.87      8.08 o 
  -4  21   3       24.66       22.42     12.66 o 
  -3  21   3        4.01        7.33      6.95 o 
  -2  21   3       15.04        4.68      4.82 o 
  -1  21   3      216.39      236.41      7.37 o 
   0  21   3      198.72      199.54     11.36 o 
   1  21   3      370.03      349.84     15.15 o 
   2  21   3      202.07      181.55      7.55 o 
   3  21   3       11.56       19.71      6.60 o 
   4  21   3        2.89        5.41      8.79 o 
  -4  22   3       12.98        7.87      8.76 o 
  -3  22   3        8.29        6.49      7.04 o 
  -2  22   3       34.68       53.95      9.22 o 
  -1  22   3       82.35       81.16      5.58 o 
   0  22   3       60.06       48.38      5.44 o 
   1  22   3       13.40        7.89      5.24 o 
   2  22   3       44.56       60.88      6.66 o 
   3  22   3        5.96       11.32      7.17 o 
   4  22   3        4.14        7.16      9.51 o 
  -4  23   3        1.30       -5.02     10.45 o 
  -3  23   3       22.52       13.64      8.44 o 
  -2  23   3       80.50       90.13      8.64 o 
  -1  23   3       53.71       70.23      5.63 o 
   0  23   3        1.01       -1.90      4.96 o 
   1  23   3        3.80       11.53      5.37 o 
   2  23   3        1.77       -3.37      6.14 o 
   3  23   3        0.02       -0.61      7.17 o 
  -4  24   3        1.77       -0.99     16.28 o 
  -3  24   3        8.28        7.07      7.81 o 
  -2  24   3       21.02       10.19      5.55 o 
  -1  24   3       70.05       63.40     14.60 o 
   0  24   3       28.77       20.44      5.37 o 
   1  24   3        6.25       12.39      6.01 o 
   2  24   3        0.19        2.28      6.13 o 
   3  24   3        2.66        0.36      7.50 o 
  -4  25   3        1.71       -4.12     16.93 o 
  -3  25   3       41.01       53.63     11.02 o 
  -2  25   3       90.84       96.37     11.91 o 
  -1  25   3        6.83        2.34      5.15 o 
   0  25   3       37.50       28.59      5.58 o 
   1  25   3      180.40      200.01      8.05 o 
   2  25   3        0.01        2.69      6.82 o 
   3  25   3       18.15       11.82      8.07 o 
  -4  26   3        1.44        1.51     17.55 o 
  -3  26   3        3.80        1.39     10.84 o 
  -2  26   3       15.90       11.06      7.19 o 
  -1  26   3        7.01        6.55      5.76 o 
   0  26   3        3.32        3.52      5.60 o 
   1  26   3       13.59       22.12      6.73 o 
   2  26   3        4.02        2.95      7.17 o 
   3  26   3        0.00        2.98      9.26 o 
  -3  27   3        3.03       10.57     11.28 o 
  -2  27   3       71.44       76.79     11.08 o 
  -1  27   3        8.88       11.10      5.58 o 
   0  27   3        3.06        7.56      6.14 o 
   1  27   3        7.66        9.11      6.57 o 
   2  27   3        6.94        7.17      7.15 o 
   3  27   3        2.76        5.95      8.21 o 
  -3  28   3        7.52        8.92     11.93 o 
  -2  28   3        1.00        1.54     10.45 o 
  -1  28   3       62.98       52.81      7.36 o 
   0  28   3        1.13        1.83      6.28 o 
   1  28   3       14.55       12.59      7.08 o 
   2  28   3       11.04        8.49      7.41 o 
   3  28   3        0.52       -1.16      8.58 o 
  -3  29   3        0.31        4.45     12.38 o 
  -2  29   3       32.07       45.01     18.54 o 
  -1  29   3        1.01       -4.85      7.13 o 
   0  29   3        8.39        5.28      8.47 o 
   1  29   3       58.36       75.70     11.38 o 
   2  29   3        0.71        7.00      7.79 o 
  -3  30   3        2.56        3.65     18.42 o 
  -2  30   3        4.33       18.01     11.23 o 
  -1  30   3        2.89       -0.13      8.15 o 
   0  30   3        1.10       -2.75      7.93 o 
   1  30   3       10.69        9.03      7.62 o 
   2  30   3        0.89        2.53      8.65 o 
  -2  31   3        4.83        6.09     11.30 o 
  -1  31   3        0.04        2.21      8.74 o 
   0  31   3        0.47        0.09      9.04 o 
   1  31   3       17.42        4.85      9.46 o 
   2  31   3        0.96       -0.96     10.41 o 
  -2  32   3        0.56        0.25     10.76 o 
  -1  32   3        0.20        0.59      8.95 o 
   0  32   3        1.04       10.50      9.58 o 
   1  32   3        0.10       -1.28     10.38 o 
  -1  33   3       10.91       11.64     10.13 o 
   0  33   3        0.28        1.57     10.12 o 
   1  33   3        0.02       -2.90     10.63 o 
  -1  34   3        1.49       -0.89     10.38 o 
   0  34   3        6.09        6.59     10.68 o 
  -6   0   4        0.50       -3.81     14.06 o 
  -5   0   4        1.24       -5.28     10.11 o 
  -4   0   4      373.51      334.57     18.11 o 
  -3   0   4      126.97      124.74      7.41 o 
  -2   0   4      359.53      357.72      9.35 o 
  -1   0   4        0.41       -2.17      3.36 o 
   0   0   4      575.97      587.79     10.44 o 
   1   0   4      441.96      370.17      8.36 o 
   2   0   4       33.69       20.93      5.38 o 
   3   0   4        7.87       10.16      7.06 o 
   4   0   4       11.57        5.79      9.79 o 
   5   0   4        1.16        3.56     12.72 o 
  -6   1   4        0.20       -1.83      9.84 o 
  -5   1   4        9.81        8.51      7.07 o 
  -4   1   4      161.14      181.07     23.24 o 
  -3   1   4        2.88        0.62      4.03 o 
  -2   1   4      307.94      299.80      5.32 o 
  -1   1   4      256.21      246.75      5.05 o 
   0   1   4      448.99      360.51      7.29 o 
   1   1   4      380.76      418.54      9.85 o 
   2   1   4        3.68       15.62      3.36 o 
   3   1   4        8.89        6.81      4.84 o 
   4   1   4       19.00       24.27      9.30 o 
   5   1   4        2.35        8.36      9.12 o 
  -6   2   4        0.12        0.89      9.75 o 
  -5   2   4       32.39       36.28      7.68 o 
  -4   2   4      237.82      223.64     13.15 o 
  -3   2   4        7.77       -0.35      3.88 o 
  -2   2   4      215.85      250.49      6.10 o 
  -1   2   4      327.22      393.54      9.18 o 
   0   2   4      117.19      186.18      7.21 o 
   1   2   4       36.72       48.74      2.82 o 
   2   2   4        0.35       -2.85      3.55 o 
   3   2   4       21.45       16.89      5.71 o 
   4   2   4       22.56       27.61      8.04 o 
   5   2   4        0.25       -0.11      9.08 o 
  -6   3   4        2.84        1.01     10.10 o 
  -5   3   4       42.74       40.90      7.49 o 
  -4   3   4       47.75       44.47      6.40 o 
  -3   3   4       65.98       73.76      4.70 o 
  -2   3   4      228.21      272.54      5.71 o 
  -1   3   4      183.10      168.22      7.89 o 
   0   3   4        7.73       17.08      2.22 o 
   1   3   4      359.22      410.15     14.39 o 
   2   3   4      107.06       53.68      4.09 o 
   3   3   4       60.15       67.17      8.74 o 
   4   3   4        0.51       -5.43      7.50 o 
   5   3   4       16.34       11.50      9.00 o 
  -6   4   4        0.04       -1.31      9.54 o 
  -5   4   4       39.62       24.99      7.55 o 
  -4   4   4        1.73        0.19      5.36 o 
  -3   4   4       23.20       28.42      4.16 o 
  -2   4   4      247.02      292.45      7.46 o 
  -1   4   4     1112.85     1129.22     10.05 o 
   0   4   4        9.23       19.34      3.21 o 
   1   4   4      147.22      169.31      7.87 o 
   2   4   4       56.20       79.33      7.28 o 
   3   4   4      262.22      309.38     35.56 o 
   4   4   4        4.87        4.13      7.21 o 
   5   4   4        3.84        3.10      8.73 o 
  -6   5   4        0.07       -3.03     10.10 o 
  -5   5   4       15.12       12.07      7.50 o 
  -4   5   4        0.00        0.29      5.31 o 
  -3   5   4        5.76       11.20      4.08 o 
  -2   5   4      292.32      311.33      6.11 o 
  -1   5   4        4.65        4.00      2.08 o 
   1   5   4      137.79      107.92      5.01 o 
   2   5   4       10.22        6.85      3.74 o 
   3   5   4       65.06       66.63      6.44 o 
   4   5   4        7.74        1.84      7.35 o 
   5   5   4        2.82        1.94      8.58 o 
  -5   6   4        0.81       -0.96      7.36 o 
  -4   6   4      121.28      122.23      8.08 o 
  -3   6   4       31.76       26.95      4.51 o 
  -2   6   4      485.86      520.64      8.15 o 
  -1   6   4       82.35       94.40      2.95 o 
   0   6   4      252.73      296.03      5.76 o 
   1   6   4     1427.02     1609.72     40.70 o 
   2   6   4       24.87       17.38      3.79 o 
   3   6   4       49.16       43.23      6.62 o 
   4   6   4        4.35        1.39     10.14 o 
   5   6   4        3.68        5.28      8.63 o 
  -5   7   4        1.95        0.49      7.63 o 
  -4   7   4       72.11       51.67      6.12 o 
  -3   7   4        9.07        6.37      3.66 o 
  -2   7   4      779.46      875.60     12.59 o 
  -1   7   4      887.19     1007.31      8.86 o 
   0   7   4     1014.46      998.92     11.09 o 
   1   7   4       94.88       87.49      5.21 o 
   2   7   4        4.47       -0.27      3.65 o 
   3   7   4       64.92       33.02      6.22 o 
   4   7   4        9.37        6.16      9.10 o 
   5   7   4        2.19       -1.06      8.25 o 
  -5   8   4       53.37       55.49      8.34 o 
  -4   8   4        0.19        2.85      5.76 o 
  -3   8   4        8.14        7.48      3.88 o 
  -2   8   4     2220.36     2343.86     24.47 o 
  -1   8   4      100.46       87.05      4.92 o 
   0   8   4      104.22       72.78      4.24 o 
   1   8   4      732.53      809.75      9.88 o 
   2   8   4        2.53       -0.85      3.90 o 
   3   8   4        6.68        5.43      5.99 o 
   4   8   4        0.95       -2.44      9.42 o 
  -5   9   4       29.87       21.21      7.83 o 
  -4   9   4       18.93       14.65      6.09 o 
  -3   9   4       30.45       29.07      4.18 o 
  -2   9   4      609.65      556.99      7.19 o 
  -1   9   4       72.96       58.17      3.17 o 
   0   9   4      176.48      196.63      4.49 o 
   1   9   4        2.17       -0.08      2.79 o 
   2   9   4        8.37        4.32      4.65 o 
   3   9   4       51.04       44.73      6.45 o 
   4   9   4        0.11        3.02      8.81 o 
  -5  10   4      120.21      143.59     19.44 o 
  -4  10   4        7.21        3.34      5.96 o 
  -3  10   4        0.31        2.50      3.92 o 
  -2  10   4      108.62      115.34      6.84 o 
  -1  10   4        8.68        8.62      2.47 o 
   0  10   4      276.32      236.41      5.52 o 
   1  10   4      827.46      787.44      8.83 o 
   2  10   4        0.10       -2.73      4.74 o 
   3  10   4        1.47       -1.05      5.80 o 
   4  10   4       55.04       82.38     11.24 o 
  -5  11   4        0.45        8.09      8.15 o 
  -4  11   4       83.88       83.28     10.28 o 
  -3  11   4       29.24       26.07      4.46 o 
  -2  11   4        0.98        1.09      2.86 o 
  -1  11   4       24.28       31.37      2.96 o 
   1  11   4       52.57       88.15      6.48 o 
   2  11   4        7.67       13.91      5.13 o 
   3  11   4       58.58       48.91      6.91 o 
   4  11   4       26.15       14.93     10.15 o 
  -5  12   4        0.13        2.32      8.32 o 
  -4  12   4       96.09       92.25     11.13 o 
  -3  12   4       61.76       68.61      5.28 o 
  -2  12   4       48.46       50.14      3.36 o 
  -1  12   4       64.40       65.54      3.10 o 
   0  12   4        1.23        0.38      3.48 o 
   1  12   4        0.80        1.58      3.71 o 
   2  12   4        0.45        2.12      5.37 o 
   3  12   4       40.78       76.35      7.43 o 
   4  12   4        1.15       -3.46      9.64 o 
  -5  13   4        5.81        4.75      8.18 o 
  -4  13   4       53.04       57.16      7.25 o 
  -3  13   4       24.17       14.66      4.77 o 
  -2  13   4       72.40       67.20      3.64 o 
  -1  13   4        0.68       -0.31      2.54 o 
   0  13   4      258.17      257.09      9.85 o 
   1  13   4       53.60       75.67      8.50 o 
   2  13   4        0.55        5.05      5.32 o 
   3  13   4       22.34       32.16      6.98 o 
   4  13   4       26.23       23.15      7.67 o 
  -5  14   4       16.15       13.58      8.78 o 
  -4  14   4      190.82      203.11     10.09 o 
  -3  14   4       12.49        6.54      4.61 o 
  -2  14   4        1.08        1.36      3.11 o 
  -1  14   4       16.50       15.94      3.35 o 
   0  14   4      402.25      457.85      8.17 o 
   1  14   4       40.43       28.05      4.55 o 
   2  14   4        4.85        1.00      4.83 o 
   3  14   4       21.28       17.27      6.76 o 
   4  14   4        1.12        1.82      7.66 o 
  -5  15   4        7.54        7.89      8.92 o 
  -4  15   4       69.16       69.33      7.37 o 
  -3  15   4       35.37       22.15      5.04 o 
  -2  15   4      135.61      131.56      4.98 o 
  -1  15   4        5.70       -0.61      3.70 o 
   0  15   4      125.58      155.86      5.80 o 
   1  15   4       92.64       72.97      5.30 o 
   2  15   4       22.76       18.39      5.35 o 
   3  15   4        0.96        2.39      6.42 o 
   4  15   4        1.11       -1.66      7.78 o 
  -5  16   4        4.15        1.66      9.06 o 
  -4  16   4       17.55       47.28      7.52 o 
  -3  16   4        7.85        1.93      4.90 o 
  -2  16   4       22.50       23.76      4.88 o 
  -1  16   4        3.43        3.26      4.03 o 
   0  16   4      142.74      143.02      6.48 o 
   1  16   4       10.64        6.64      4.51 o 
   2  16   4       18.38       34.66      6.54 o 
   3  16   4        1.28       -0.03      6.95 o 
   4  16   4        0.11       -1.06      7.84 o 
  -5  17   4        4.03       -1.48     10.58 o 
  -4  17   4       26.55       33.04      7.60 o 
  -3  17   4        5.32        5.72      5.27 o 
  -2  17   4       12.66       17.77     14.52 o 
  -1  17   4      169.58      172.66      6.04 o 
   0  17   4       52.29       40.34      4.79 o 
   1  17   4       58.05       54.04      8.34 o 
   2  17   4        1.62        0.13      5.30 o 
   3  17   4        0.64       -1.57      7.00 o 
   4  17   4        2.70        1.45      8.44 o 
  -5  18   4        0.09        1.10     11.11 o 
  -4  18   4       25.04       26.68      8.63 o 
  -3  18   4       13.07       13.16      6.80 o 
  -2  18   4        4.89        0.01      5.63 o 
  -1  18   4       16.04        8.26      4.66 o 
   0  18   4      321.11      327.03      7.70 o 
   1  18   4        1.87        5.17      4.98 o 
   2  18   4      117.42      118.43      7.00 o 
   3  18   4        2.17       -0.74      7.27 o 
   4  18   4        0.02        0.15      8.39 o 
  -5  19   4        0.88        0.67     11.33 o 
  -4  19   4        8.50        2.25     12.66 o 
  -3  19   4        4.20        7.21      6.77 o 
  -2  19   4        1.10       -1.81      5.22 o 
  -1  19   4      344.07      315.88      9.28 o 
   0  19   4        3.35        7.99      4.47 o 
   1  19   4       24.96       32.99      5.46 o 
   2  19   4       14.25        8.40      5.75 o 
   3  19   4       15.16       11.44      7.79 o 
   4  19   4        4.93        1.96      8.74 o 
  -4  20   4       12.91        3.23      9.91 o 
  -3  20   4       13.30       15.99      7.40 o 
  -2  20   4       50.68       33.87      6.49 o 
  -1  20   4       92.59       81.87      5.53 o 
   0  20   4        8.63        4.42      4.78 o 
   1  20   4       44.52       34.66      5.51 o 
   2  20   4      113.74      122.62      7.58 o 
   3  20   4        5.10       -3.80      7.86 o 
   4  20   4        3.96        1.18      9.29 o 
  -4  21   4        0.89        3.41     10.93 o 
  -3  21   4       17.89       18.00      7.60 o 
  -2  21   4       20.50       26.47      6.53 o 
  -1  21   4      100.85      104.14      5.97 o 
   0  21   4      188.00      211.30     11.11 o 
   1  21   4        2.64       -0.10      5.21 o 
   2  21   4        0.27        0.74      6.21 o 
   3  21   4        5.30        2.51      8.25 o 
  -4  22   4        0.39        0.35     11.17 o 
  -3  22   4        0.69        4.26      7.43 o 
  -2  22   4       61.72       88.26     10.50 o 
  -1  22   4       43.60       35.57      5.33 o 
   0  22   4       14.08       20.05      5.49 o 
   1  22   4       41.12       55.11      6.33 o 
   2  22   4        1.06       -0.18      6.26 o 
   3  22   4        0.73       -4.77      7.60 o 
  -4  23   4        0.08        5.67     11.09 o 
  -3  23   4        3.96       -3.62      7.52 o 
  -2  23   4      194.96      213.13     25.41 o 
  -1  23   4       12.27       11.77      5.29 o 
   0  23   4        6.38       10.69      5.33 o 
   1  23   4        4.23        0.40      5.62 o 
   2  23   4        0.27        1.28      6.74 o 
   3  23   4        0.74       -0.43      7.99 o 
  -4  24   4        0.13       -0.71     12.43 o 
  -3  24   4       41.04       36.48     12.95 o 
  -2  24   4        1.29        8.67      7.46 o 
  -1  24   4        8.15       19.52      5.42 o 
   0  24   4       11.47        4.38      5.47 o 
   1  24   4       11.09       18.17      6.08 o 
   2  24   4        2.25        2.02      7.03 o 
   3  24   4        4.53        9.14      8.16 o 
  -4  25   4        2.15        1.59     13.03 o 
  -3  25   4       13.10       14.92      9.00 o 
  -2  25   4        0.07        0.80      6.96 o 
  -1  25   4       22.96       27.38      6.02 o 
   0  25   4       15.36        8.06      6.08 o 
   1  25   4       17.46       16.05      6.75 o 
   2  25   4        7.57        0.66      7.31 o 
   3  25   4        0.02       -1.89      8.41 o 
  -3  26   4        7.02        2.78      9.04 o 
  -2  26   4        0.02       -4.03      7.91 o 
  -1  26   4       48.87       44.08      6.56 o 
   0  26   4        5.29        4.26      6.08 o 
   1  26   4       23.85       29.40      6.77 o 
   2  26   4        0.14       -7.08      7.65 o 
   3  26   4        4.92       -5.80      8.93 o 
  -3  27   4        0.27        0.78     11.97 o 
  -2  27   4       82.04       99.68      9.04 o 
  -1  27   4        0.73        0.76      6.39 o 
   0  27   4       12.57       10.29      6.46 o 
   1  27   4       24.54       20.60      7.27 o 
   2  27   4        1.92        0.03      8.35 o 
  -3  28   4        1.36        0.57     12.60 o 
  -2  28   4        0.14        0.23      8.26 o 
  -1  28   4        1.93       -3.19      6.52 o 
   0  28   4       13.73        9.21      6.91 o 
   1  28   4        0.01       -3.58      7.13 o 
   2  28   4        0.00       -1.63      8.46 o 
  -3  29   4        0.01        6.17     12.85 o 
  -2  29   4       17.87       26.64     11.22 o 
  -1  29   4        0.21        0.16      6.92 o 
   0  29   4       14.25        5.75      6.90 o 
   1  29   4        3.87       -2.57      7.91 o 
   2  29   4        0.54       -2.97      8.73 o 
  -2  30   4        0.40        1.85     11.32 o 
  -1  30   4        5.10       -0.97      8.89 o 
   0  30   4        2.60        8.92      7.92 o 
   1  30   4        0.48       -1.19      8.07 o 
  -2  31   4        0.02       -6.49     12.26 o 
  -1  31   4        5.85        3.15      9.16 o 
   0  31   4        0.40        2.31      9.94 o 
   1  31   4        6.48       11.45      8.77 o 
  -2  32   4        0.23       -9.03     13.26 o 
  -1  32   4        5.49       10.72     10.27 o 
   0  32   4        0.41        0.82     10.03 o 
   1  32   4        1.08       -0.14     11.44 o 
  -1  33   4        1.02        0.71     10.61 o 
   0  33   4        0.42       -3.33     10.74 o 
  -5   1   5       52.49       30.28      7.62 o 
  -4   1   5      312.85      312.83     19.29 o 
  -3   1   5        0.35        0.87      4.52 o 
  -2   1   5      229.65      265.57      7.75 o 
  -1   1   5      246.39      271.18     10.98 o 
   0   1   5      487.32      455.37      7.12 o 
   1   1   5      230.95      196.63      5.05 o 
   2   1   5       30.58       48.44      9.63 o 
   3   1   5      176.76      193.30      9.19 o 
   4   1   5        0.11       -1.65      7.70 o 
  -5   2   5       31.55       29.40      7.65 o 
  -4   2   5       38.27       22.17      5.83 o 
  -3   2   5      255.30      262.26      9.77 o 
  -2   2   5        3.65        4.97      2.99 o 
  -1   2   5      288.12      289.96      7.60 o 
   0   2   5      278.30      326.08      6.04 o 
   1   2   5        5.47        0.28      2.99 o 
   2   2   5       82.62       71.30      6.09 o 
   3   2   5      172.97      223.20      8.89 o 
   4   2   5        0.12        2.16      8.12 o 
  -5   3   5        3.03        6.57      7.68 o 
  -4   3   5        3.89        4.66      5.60 o 
  -3   3   5       63.21       91.33      5.63 o 
  -2   3   5       63.57       75.64      4.67 o 
  -1   3   5      163.23      216.71      4.64 o 
   0   3   5       12.17       16.33      2.87 o 
   1   3   5      219.07      246.47      7.87 o 
   2   3   5        0.49        8.00      4.57 o 
   3   3   5        1.14        2.18      6.38 o 
   4   3   5        8.40       14.87      7.65 o 
  -5   4   5       13.09        4.73      7.41 o 
  -4   4   5       25.33       34.85      6.23 o 
  -3   4   5        8.41       14.58      4.76 o 
  -2   4   5        0.71       -1.58      3.07 o 
  -1   4   5       17.89       18.79      2.93 o 
   0   4   5        1.54       -0.27      2.61 o 
   1   4   5        0.09        3.03      3.44 o 
   2   4   5      314.01      319.79     13.00 o 
   3   4   5        1.81        1.11      6.64 o 
   4   4   5        0.09        4.10      7.47 o 
  -5   5   5       27.20       26.68      7.77 o 
  -4   5   5       77.98       88.38     14.46 o 
  -3   5   5        0.00        2.43      4.58 o 
  -2   5   5      112.02      103.97      4.58 o 
  -1   5   5      280.58      308.43      5.44 o 
   0   5   5      140.05      192.36      5.14 o 
   1   5   5       55.38       50.36      4.34 o 
   2   5   5      169.32      154.54     11.23 o 
   3   5   5       33.84       41.04      8.14 o 
   4   5   5        3.68        1.37      7.18 o 
  -5   6   5       30.47       33.83      7.87 o 
  -4   6   5       24.82       16.91      6.18 o 
  -3   6   5       25.85       24.68      4.79 o 
  -2   6   5      199.76      214.96      5.23 o 
  -1   6   5      380.77      396.83      5.66 o 
   0   6   5       84.56      101.83      3.76 o 
   1   6   5       11.92        5.49      3.64 o 
   2   6   5        1.82        0.69      4.42 o 
   3   6   5       40.86       59.80      9.37 o 
   4   6   5        3.87        1.08      6.57 o 
  -5   7   5        0.56       -1.54      7.86 o 
  -4   7   5       13.30       18.06      5.98 o 
  -3   7   5        1.29        4.25      4.70 o 
  -2   7   5      209.07      225.73      7.07 o 
  -1   7   5       34.94       30.17      3.47 o 
   0   7   5       22.43       13.18      2.71 o 
   1   7   5        0.00       -0.11      3.65 o 
   2   7   5       68.95       55.49      5.28 o 
   3   7   5        9.75        5.11      8.52 o 
   4   7   5        6.26        0.03      9.99 o 
  -5   8   5        6.32       -2.18      8.07 o 
  -4   8   5        4.13        1.57      5.93 o 
  -3   8   5      323.70      364.82     15.16 o 
  -2   8   5      238.97      233.35     11.98 o 
  -1   8   5      162.50      155.45      4.34 o 
   0   8   5     1142.01     1213.18     18.30 o 
   1   8   5        7.87        8.26      3.73 o 
   2   8   5       50.65       64.20      5.25 o 
   3   8   5        3.84        1.48      8.51 o 
   4   8   5        3.05       -0.53     10.22 o 
  -5   9   5        1.42        0.52      8.18 o 
  -4   9   5        0.14       -0.39      6.17 o 
  -3   9   5       40.28       33.82      7.58 o 
  -2   9   5       44.30       47.50      4.08 o 
  -1   9   5        0.34        2.54      2.83 o 
   0   9   5      452.83      442.22      6.05 o 
   1   9   5      557.40      629.95     14.47 o 
   2   9   5        1.33        1.45      5.66 o 
   3   9   5        0.51        6.87      8.27 o 
   4   9   5       23.90       35.56     11.44 o 
  -5  10   5        6.04        0.34      8.35 o 
  -4  10   5       14.30       13.03      6.54 o 
  -3  10   5       14.86       25.71      7.29 o 
  -2  10   5      142.00      130.86      5.93 o 
  -1  10   5        4.74       -0.37      2.76 o 
   0  10   5      431.06      466.14     10.30 o 
   1  10   5       24.04       19.71      9.43 o 
   2  10   5       33.83       42.71      6.28 o 
   3  10   5        0.00        0.31      7.17 o 
   4  10   5        1.82        8.21     11.44 o 
  -5  11   5       17.82       12.46      8.68 o 
  -4  11   5        4.77        2.11      6.36 o 
  -3  11   5       57.41       60.03      5.86 o 
  -2  11   5       19.44       24.57      4.04 o 
  -1  11   5       10.12        6.02      2.99 o 
   0  11   5      105.97      106.54      5.42 o 
   1  11   5       38.77       31.80      5.51 o 
   2  11   5        4.34        0.10      6.05 o 
   3  11   5        1.77        4.04      7.38 o 
   4  11   5       11.60       11.57     11.29 o 
  -5  12   5       11.98       10.23      8.90 o 
  -4  12   5        1.83        2.76      6.78 o 
  -3  12   5      274.53      222.95     15.55 o 
  -2  12   5      196.59      235.50     12.41 o 
  -1  12   5       14.24       17.29      3.85 o 
   0  12   5       33.40       35.70      4.53 o 
   1  12   5       72.87       84.31      5.41 o 
   2  12   5        0.02        0.16      6.35 o 
   3  12   5       65.56       57.23     10.11 o 
   4  12   5        6.99       14.88     11.12 o 
  -5  13   5        0.70       -2.27      8.42 o 
  -4  13   5      101.69       94.53      7.81 o 
  -3  13   5        1.94        3.49      4.98 o 
  -2  13   5      102.12      110.80     10.44 o 
  -1  13   5       11.62       10.51      3.75 o 
   0  13   5       21.72       13.60      4.43 o 
   1  13   5      106.57       97.69      5.91 o 
   2  13   5        0.16       -2.70      6.20 o 
   3  13   5       76.12       43.51      8.13 o 
   4  13   5       10.21       -0.86     11.14 o 
  -5  14   5        0.31        0.17      8.87 o 
  -4  14   5        1.61        1.08      7.19 o 
  -3  14   5        1.83        0.05      4.96 o 
  -2  14   5        3.22        1.30      4.70 o 
  -1  14   5      128.52      141.47      5.01 o 
   0  14   5       22.64       16.78      4.57 o 
   1  14   5       11.15        4.80      4.59 o 
   2  14   5       46.71       48.36      7.11 o 
   3  14   5        0.00        0.75      7.08 o 
   4  14   5        0.02       -3.35     10.89 o 
  -5  15   5        6.04       -0.92      9.24 o 
  -4  15   5       34.42       29.08      7.66 o 
  -3  15   5       21.58       14.86      5.27 o 
  -2  15   5       57.87       63.60      8.79 o 
  -1  15   5        8.65        2.02      3.99 o 
   0  15   5       90.27       96.92      5.39 o 
   1  15   5        6.54        2.65      4.59 o 
   2  15   5        8.65        3.03      6.80 o 
   3  15   5        1.87       -0.72      7.77 o 
   4  15   5        9.26       20.68     11.80 o 
  -5  16   5        1.76       -3.63      9.17 o 
  -4  16   5        0.35        0.92      7.45 o 
  -3  16   5       65.79       93.40      7.14 o 
  -2  16   5       38.21       43.02      5.63 o 
  -1  16   5        0.00        1.86      4.04 o 
   0  16   5        6.64        3.49      4.53 o 
   1  16   5       27.04       45.80      8.42 o 
   2  16   5        0.67       -6.56      6.83 o 
   3  16   5       13.22       19.96      7.97 o 
   4  16   5        0.00       -4.29     12.27 o 
  -5  17   5        0.03        1.58      9.75 o 
  -4  17   5       21.99       18.57     12.63 o 
  -3  17   5       27.58       17.28      6.22 o 
  -2  17   5        4.96       11.77      5.37 o 
  -1  17   5       35.71       51.93      5.34 o 
   0  17   5      322.93      347.94     19.24 o 
   1  17   5        0.03       -0.98      5.26 o 
   2  17   5       16.32        3.79      5.97 o 
   3  17   5        9.54        2.81      8.07 o 
  -5  18   5        0.67       -0.96     10.57 o 
  -4  18   5       11.62        6.88      9.07 o 
  -3  18   5        2.33        2.19      6.06 o 
  -2  18   5       88.86       91.08     11.11 o 
  -1  18   5      208.76      235.65     10.30 o 
   0  18   5        5.74        7.67      4.86 o 
   1  18   5        1.38        2.93      5.10 o 
   2  18   5        0.17       -2.82      6.01 o 
   3  18   5       39.06       48.65      8.95 o 
  -4  19   5       30.31       25.31      9.53 o 
  -3  19   5        9.18        9.56      6.90 o 
  -2  19   5        0.97        3.88      6.55 o 
  -1  19   5      142.79      135.57      9.85 o 
   0  19   5       21.13       14.32      5.07 o 
   1  19   5        6.86       12.91      5.79 o 
   2  19   5       20.85       28.67      6.82 o 
   3  19   5       28.51       32.61      8.97 o 
  -4  20   5        0.57       -1.70     11.55 o 
  -3  20   5        9.80        4.05      7.92 o 
  -2  20   5       43.90       36.27      7.48 o 
  -1  20   5      308.25      339.37     12.29 o 
   0  20   5      185.71      217.36     15.59 o 
   1  20   5       13.32        6.21      5.75 o 
   2  20   5       21.22       12.71      6.89 o 
   3  20   5        3.76        3.23      8.63 o 
  -4  21   5        2.56        5.75     11.91 o 
  -3  21   5        0.86       -0.75      7.86 o 
  -2  21   5       48.83       39.90      7.23 o 
  -1  21   5        5.50        5.78      5.47 o 
   0  21   5       32.56       33.74      7.35 o 
   1  21   5       21.12       24.66      6.58 o 
   2  21   5       54.89       61.54     12.54 o 
   3  21   5        0.55       -1.35      9.37 o 
  -4  22   5        0.45        9.88     12.69 o 
  -3  22   5        6.95        3.62      7.82 o 
  -2  22   5       16.25       16.88      7.08 o 
  -1  22   5       60.13       55.79      6.04 o 
   0  22   5        1.25       -2.53      5.57 o 
   1  22   5       72.08       75.05      7.07 o 
   2  22   5        0.67        2.03      7.19 o 
   3  22   5        0.67       -2.77      9.49 o 
  -4  23   5        2.25       -1.44     13.20 o 
  -3  23   5        2.01       -1.97      8.09 o 
  -2  23   5        0.45       -4.13      7.47 o 
  -1  23   5       24.32       11.29      5.87 o 
   0  23   5        0.52       -1.42      5.66 o 
   1  23   5       34.01       36.72      8.47 o 
   2  23   5        3.61        0.16      7.44 o 
   3  23   5        1.94        3.38     10.21 o 
  -4  24   5        0.03        0.76     12.42 o 
  -3  24   5        2.23        9.58      8.66 o 
  -2  24   5        1.17        0.35      7.80 o 
  -1  24   5        1.18        1.28      6.04 o 
   0  24   5       16.15       12.11      6.19 o 
   1  24   5       13.86       16.55      6.88 o 
   2  24   5        6.39       10.26      8.12 o 
  -3  25   5        0.19       -3.56      9.11 o 
  -2  25   5        4.51        9.92      8.10 o 
  -1  25   5       14.78       15.94      6.13 o 
   0  25   5        1.37        4.32      6.55 o 
   1  25   5        0.00       -1.37      6.57 o 
   2  25   5        3.79        1.75      8.27 o 
  -3  26   5       16.62        8.86      9.81 o 
  -2  26   5       11.63       13.35      8.07 o 
  -1  26   5        2.05        7.62      6.48 o 
   0  26   5        3.06        2.95      6.76 o 
   1  26   5        1.75       -0.84      7.48 o 
   2  26   5        5.13       -1.23      8.38 o 
  -3  27   5        0.18       -2.39     10.02 o 
  -2  27   5        1.91       -1.77      8.89 o 
  -1  27   5        0.12        3.97      6.62 o 
   0  27   5        2.60        5.47      7.21 o 
   1  27   5        3.15        2.28      7.87 o 
   2  27   5        0.95       -2.95      8.96 o 
  -3  28   5        0.80       -1.53      9.98 o 
  -2  28   5        7.46       -4.58      9.18 o 
  -1  28   5        0.67        0.87      7.25 o 
   0  28   5        0.14        6.87      7.21 o 
   1  28   5       18.65       22.56      8.18 o 
  -2  29   5        0.55       -1.29      9.27 o 
  -1  29   5        0.72        2.28      7.58 o 
   0  29   5       16.22       18.03      7.67 o 
   1  29   5        0.17        4.22      8.28 o 
  -2  30   5        2.97       -4.50      9.53 o 
  -1  30   5        5.26        0.34      8.17 o 
   0  30   5        5.16        1.47      8.36 o 
   1  30   5        1.61       -1.27      8.87 o 
  -1  31   5        4.82        6.98      8.73 o 
   0  31   5        1.61        7.90      8.33 o 
  -5   0   6       21.27       12.72     11.08 o 
  -4   0   6       44.28       40.37      9.49 o 
  -3   0   6      150.72      135.93      9.65 o 
  -2   0   6       16.91       23.69      6.52 o 
  -1   0   6      485.77      539.77     29.59 o 
   0   0   6      417.45      458.20     11.25 o 
   1   0   6      131.49      126.35      9.92 o 
   2   0   6      374.84      360.15     16.47 o 
   3   0   6        0.67        4.99      8.98 o 
   4   0   6        6.82        2.62     12.72 o 
  -5   1   6        0.27        6.37      8.17 o 
  -4   1   6       65.53       68.37     12.12 o 
  -3   1   6        0.89        3.97      5.22 o 
  -2   1   6        6.19        4.10      4.50 o 
  -1   1   6       45.05       57.19      9.64 o 
   0   1   6      153.86      170.58     10.08 o 
   1   1   6        0.21        0.09      4.15 o 
   2   1   6        0.16        4.03      6.41 o 
   3   1   6       47.46       64.02      7.37 o 
   4   1   6        1.04       -8.60      8.65 o 
  -5   2   6       23.05       18.73      8.26 o 
  -4   2   6       26.13       45.44      6.81 o 
  -3   2   6       28.18       24.64      5.27 o 
  -2   2   6        0.42       -1.18      4.39 o 
  -1   2   6       28.50       41.65      6.68 o 
   0   2   6       12.60       23.90      4.53 o 
   1   2   6        3.45       19.86      4.65 o 
   2   2   6      195.89      209.84      8.68 o 
   3   2   6        0.44        3.00      6.54 o 
   4   2   6        0.91        3.41      7.94 o 
  -5   3   6        9.44        4.30      8.14 o 
  -4   3   6      290.21      281.77     14.13 o 
  -3   3   6        2.30        2.40      5.07 o 
  -2   3   6        4.66        3.53      4.53 o 
  -1   3   6      161.61      185.51      5.17 o 
   0   3   6      161.60      178.43      7.51 o 
   1   3   6        2.26        4.76      4.28 o 
   2   3   6      127.22      147.40     36.97 o 
   3   3   6        2.94        6.47      6.67 o 
   4   3   6        0.22        2.72      8.58 o 
  -5   4   6        0.16        2.51      8.10 o 
  -4   4   6       26.80       31.15      6.56 o 
  -3   4   6       95.45       94.88      6.41 o 
  -2   4   6       32.32       51.86      8.03 o 
  -1   4   6      111.64      111.66      8.33 o 
   0   4   6      156.82      154.93     10.26 o 
   1   4   6        1.93       -0.75      4.48 o 
   2   4   6       84.86      118.76     17.77 o 
   3   4   6       53.24       59.59      9.21 o 
   4   4   6        0.87        7.05      8.47 o 
  -5   5   6        2.86       12.50      8.04 o 
  -4   5   6        0.86        0.42      6.25 o 
  -3   5   6       36.00       40.71      5.60 o 
  -2   5   6       94.43      117.32      5.97 o 
  -1   5   6      103.38       96.46      4.42 o 
   0   5   6       55.53       63.82      4.05 o 
   1   5   6       56.04       51.95      5.73 o 
   2   5   6       10.82       10.75      6.24 o 
   3   5   6        6.72        6.06      7.72 o 
   4   5   6        0.12       -2.78      7.61 o 
  -5   6   6        4.55        9.04      8.37 o 
  -4   6   6        2.80        3.33      6.31 o 
  -3   6   6       28.76       26.62      7.62 o 
  -2   6   6      106.44      148.76      5.12 o 
  -1   6   6      221.80      237.56      7.94 o 
   0   6   6       86.46      110.29      7.34 o 
   1   6   6        2.79        2.11      4.52 o 
   2   6   6        1.55        1.21      6.39 o 
   3   6   6        0.50        2.53     10.05 o 
   4   6   6        2.29        3.47      7.74 o 
  -5   7   6        0.13       -1.95      8.27 o 
  -4   7   6       13.71        7.54      6.61 o 
  -3   7   6      289.44      271.67     10.27 o 
  -2   7   6       85.42       87.63      7.45 o 
  -1   7   6        1.68        3.24      3.26 o 
   0   7   6      235.52      266.38      8.52 o 
   1   7   6        0.06        2.48      4.46 o 
   2   7   6        0.16       -0.87      6.48 o 
   3   7   6        0.10        3.30      9.50 o 
   4   7   6       14.94        7.39      7.53 o 
  -5   8   6        0.74       -2.96      8.07 o 
  -4   8   6       22.16        7.92      6.73 o 
  -2   8   6      202.37      220.61      7.77 o 
  -1   8   6       22.42       16.35      3.41 o 
   0   8   6      225.57      218.86     11.67 o 
   1   8   6        3.12        5.21      5.81 o 
   2   8   6       37.41       40.01      7.53 o 
   3   8   6       24.21       23.95     10.21 o 
   4   8   6        3.53       -2.54     11.80 o 
  -5   9   6       10.88       10.29      8.68 o 
  -4   9   6       18.80       15.07      6.66 o 
  -3   9   6       32.83       32.42      7.10 o 
  -2   9   6        2.06        2.27      3.93 o 
  -1   9   6       20.50       15.75      3.50 o 
   0   9   6        6.02        9.49      5.23 o 
   1   9   6       10.49        4.28      5.70 o 
   2   9   6       45.60       61.22      7.62 o 
   3   9   6        0.66       -0.67      9.90 o 
   4   9   6        5.26       11.05     11.85 o 
  -5  10   6       24.13       20.17      9.03 o 
  -4  10   6       17.01       18.16      6.84 o 
  -3  10   6      117.50      161.11     13.43 o 
  -2  10   6        2.34        4.09      4.18 o 
  -1  10   6        3.19        4.50      4.05 o 
   0  10   6       37.29       31.52      6.16 o 
   1  10   6       77.69       92.13      7.33 o 
   2  10   6       65.70       64.61      7.81 o 
   3  10   6       14.09       24.95     11.02 o 
   4  10   6       15.84       18.40     13.43 o 
  -5  11   6        0.01       -5.39      8.64 o 
  -4  11   6       40.54       27.73      6.92 o 
  -3  11   6       10.16       11.20      5.81 o 
  -2  11   6       30.44       33.43      4.56 o 
  -1  11   6       14.21       18.43      4.08 o 
   0  11   6       71.22       61.94      5.51 o 
   1  11   6        1.82        9.45      6.00 o 
   2  11   6        0.22       -2.38      7.37 o 
   3  11   6       17.18       32.14     10.74 o 
  -5  12   6        1.40        1.29      9.30 o 
  -4  12   6       47.46       29.53      7.45 o 
  -3  12   6      109.18      116.76     10.52 o 
  -2  12   6       11.79       15.19      5.15 o 
  -1  12   6      106.91      107.20      7.29 o 
   0  12   6        6.91        1.61      4.55 o 
   1  12   6       57.40       60.78      6.73 o 
   2  12   6        1.44        4.29      7.36 o 
   3  12   6        0.77       -0.98     10.38 o 
  -5  13   6        0.14        1.50      9.38 o 
  -4  13   6        3.22       -1.13      7.23 o 
  -3  13   6       44.30       38.70      8.05 o 
  -2  13   6        0.30       -5.20      5.00 o 
  -1  13   6       77.17      106.31     13.34 o 
   0  13   6        0.32        0.04      4.59 o 
   1  13   6       56.73       50.24      7.25 o 
   2  13   6       26.06       17.20      7.87 o 
   3  13   6        6.18        6.04     10.99 o 
  -5  14   6        0.22        1.79      9.75 o 
  -4  14   6       13.22       19.19      7.86 o 
  -3  14   6       52.08       54.97      8.38 o 
  -2  14   6       10.13        4.16      5.12 o 
  -1  14   6       29.68       25.36      4.73 o 
   0  14   6       30.92       29.18      5.34 o 
   1  14   6        1.42        4.01      5.71 o 
   2  14   6        5.90        3.56      7.78 o 
   3  14   6        0.00        6.75     10.88 o 
  -5  15   6        0.07       -5.43      9.82 o 
  -4  15   6       40.52       28.43      9.55 o 
  -3  15   6       13.82        4.09      7.55 o 
  -2  15   6       19.79        9.53      5.71 o 
  -1  15   6      217.56      227.73     15.08 o 
   0  15   6        0.21        0.30      5.06 o 
   1  15   6        0.16        0.73      5.47 o 
   2  15   6        0.14       -2.71      7.84 o 
   3  15   6        9.57        8.62      9.31 o 
  -4  16   6       17.79       20.15      9.72 o 
  -3  16   6       17.55        6.88      8.60 o 
  -2  16   6       11.14        6.13      5.93 o 
  -1  16   6       57.42       51.44      5.76 o 
   0  16   6       19.35       19.84      5.49 o 
   1  16   6        0.00       -1.12      5.77 o 
   2  16   6       11.49        8.21      7.54 o 
   3  16   6       21.22       32.29      9.86 o 
  -4  17   6       23.75       17.24      9.89 o 
  -3  17   6        8.01       12.20      8.34 o 
  -2  17   6       29.43       22.44      6.24 o 
  -1  17   6        3.81        8.63      5.28 o 
   0  17   6       99.95      110.83      7.60 o 
   1  17   6       49.69       50.02      6.63 o 
   2  17   6        7.09        3.59      8.41 o 
   3  17   6        3.52        5.22      9.64 o 
  -4  18   6        3.80        1.07      9.61 o 
  -3  18   6       27.36       30.14      8.80 o 
  -2  18   6        0.14       -0.56      6.11 o 
  -1  18   6      127.61      127.96      7.09 o 
   0  18   6        4.63        5.69      5.59 o 
   1  18   6        5.55        4.09      6.40 o 
   2  18   6        0.03        3.31      8.01 o 
   3  18   6        0.02       -0.94      9.63 o 
  -4  19   6        0.09       -3.12     10.21 o 
  -3  19   6       10.40       10.74      7.21 o 
  -2  19   6       25.97       29.08      7.06 o 
  -1  19   6       17.20       19.11      5.79 o 
   0  19   6        0.16        5.59      5.87 o 
   1  19   6        5.38        4.21      6.24 o 
   2  19   6       17.43       15.32      8.99 o 
   3  19   6        0.02        9.71     10.03 o 
  -4  20   6        0.37       -2.82      9.76 o 
  -3  20   6        1.64        1.43      7.70 o 
  -2  20   6       18.05        0.66      7.43 o 
  -1  20   6        7.57        1.95      5.71 o 
   0  20   6       10.81        8.84      6.08 o 
   1  20   6        1.46       -1.56      6.33 o 
   2  20   6        0.72        4.59      9.20 o 
  -4  21   6       16.16       15.04     13.13 o 
  -3  21   6        0.44        1.56      8.92 o 
  -2  21   6        0.04        0.83      7.62 o 
  -1  21   6       43.56       38.17     11.26 o 
   0  21   6       47.58       49.17      7.40 o 
   1  21   6        0.03       -2.16      6.85 o 
   2  21   6        1.37        4.08      8.20 o 
  -4  22   6        1.04        3.22     12.52 o 
  -3  22   6       43.81       27.62      9.60 o 
  -2  22   6        0.03        2.55      8.04 o 
  -1  22   6       19.79       24.50      8.65 o 
   0  22   6       31.84       38.50      6.90 o 
   1  22   6        9.68        9.71      7.24 o 
   2  22   6       14.59       12.46      8.62 o 
  -3  23   6        0.21       -7.26      9.57 o 
  -2  23   6        6.24        0.71      8.21 o 
  -1  23   6        1.53        0.21      6.56 o 
   0  23   6        9.02       11.47      6.90 o 
   1  23   6        4.66        0.11      7.21 o 
   2  23   6       17.52       17.28      8.68 o 
  -3  24   6        0.07        8.05      9.63 o 
  -2  24   6       18.16        7.22      8.41 o 
  -1  24   6        0.46        4.39      6.68 o 
   0  24   6        0.24       -0.57      6.84 o 
   1  24   6        0.08        0.96      7.45 o 
   2  24   6        5.45        5.76      8.26 o 
  -3  25   6        0.05       -3.62      9.43 o 
  -2  25   6        0.04       -8.69      8.61 o 
  -1  25   6        0.00       -5.32      7.93 o 
   0  25   6        1.34       -1.99      7.29 o 
   1  25   6        3.49        0.25      7.75 o 
  -3  26   6        3.91        7.43     10.83 o 
  -2  26   6        0.96       -0.14      9.49 o 
  -1  26   6        2.69        2.38      7.94 o 
   0  26   6        0.21        0.48      7.34 o 
   1  26   6       13.45       15.91      8.55 o 
  -2  27   6        3.27       -3.75      9.29 o 
  -1  27   6        1.34        0.26      8.78 o 
   0  27   6        2.07        8.08      7.89 o 
   1  27   6        0.40        1.58      8.65 o 
  -2  28   6        1.16        0.10      9.81 o 
  -1  28   6        6.47        0.78      9.30 o 
   0  28   6        9.29        3.02      8.36 o 
  -1  29   6        9.93        6.24      9.61 o 
   0  29   6        1.53       -0.09      8.65 o 
  -5   1   7        2.17       -0.39      8.66 o 
  -4   1   7        5.73        5.77      7.00 o 
  -3   1   7        1.74        5.03      5.89 o 
  -2   1   7        2.90        1.80      5.06 o 
  -1   1   7      165.23      184.54     13.44 o 
   0   1   7       16.15       14.45      4.36 o 
   1   1   7       45.01       24.64      6.41 o 
   2   1   7       21.93       30.94      7.13 o 
   3   1   7        0.68       -0.18      7.83 o 
  -5   2   7        0.11        1.39      8.35 o 
  -4   2   7       14.96       17.64      6.91 o 
  -3   2   7        1.01        2.32      5.85 o 
  -2   2   7        8.19        2.69      5.27 o 
  -1   2   7      311.76      325.12      7.09 o 
   0   2   7      144.37      136.89      8.96 o 
   1   2   7        1.20       -2.13      6.08 o 
   2   2   7        0.33       -0.56      7.41 o 
   3   2   7        2.10        0.17      7.41 o 
  -5   3   7        0.04        0.80      8.55 o 
  -4   3   7        9.25       15.74      7.17 o 
  -3   3   7        6.14        5.85      5.96 o 
  -2   3   7        1.86       -0.04      5.29 o 
  -1   3   7        0.18        0.41      4.29 o 
   0   3   7      105.77      150.41      8.42 o 
   1   3   7       42.44       38.05      9.25 o 
   2   3   7        5.21       12.63      7.71 o 
   3   3   7        0.15        0.59      8.97 o 
  -5   4   7        3.05        2.81      8.44 o 
  -4   4   7       22.23       16.19      7.28 o 
  -3   4   7        0.57        1.16      5.81 o 
  -2   4   7       17.91       10.54      6.15 o 
  -1   4   7        0.99        0.47      4.30 o 
   0   4   7       38.05       48.90      4.98 o 
   1   4   7        7.83        1.70      6.09 o 
   2   4   7       32.93       29.12      8.03 o 
   3   4   7        0.15        1.93      8.68 o 
  -5   5   7        4.94        9.64      9.00 o 
  -4   5   7       35.29       40.39      7.65 o 
  -3   5   7       11.97       12.36      5.97 o 
  -2   5   7        0.00        0.17      5.08 o 
  -1   5   7        5.32        3.21      4.27 o 
   0   5   7       16.78        3.89      4.74 o 
   1   5   7        1.18        0.42      5.40 o 
   2   5   7       58.22       64.01     10.82 o 
   3   5   7        5.98       10.02     11.87 o 
  -5   6   7        7.27        9.05      9.07 o 
  -4   6   7       16.39       19.71      7.47 o 
  -3   6   7      139.52      131.76      7.61 o 
  -2   6   7      150.39      156.50      7.04 o 
  -1   6   7       44.73       46.19      4.78 o 
   0   6   7      105.30      105.94      9.78 o 
   1   6   7      189.47      211.30     10.52 o 
   2   6   7       11.60        2.33      9.81 o 
   3   6   7        0.61        1.12     11.85 o 
  -5   7   7        2.99        2.54      9.02 o 
  -4   7   7       12.05       12.22      7.40 o 
  -3   7   7       25.16       19.13      6.25 o 
  -2   7   7       12.93        8.32      5.24 o 
  -1   7   7        0.24       -0.78      4.27 o 
   0   7   7        2.44       -1.12      6.00 o 
   1   7   7       23.74       11.87      6.90 o 
   2   7   7       24.03       32.16     13.12 o 
   3   7   7        2.41        4.33     11.64 o 
  -5   8   7        0.55        2.29      8.71 o 
  -4   8   7        6.79       -0.56      7.34 o 
  -3   8   7        8.39       12.41      6.37 o 
  -2   8   7        5.19        5.92      5.52 o 
  -1   8   7       31.82       25.00      5.52 o 
   0   8   7       15.82       17.54      6.44 o 
   1   8   7      174.63      242.13     11.43 o 
   2   8   7       10.23        7.96     10.03 o 
   3   8   7        5.13        4.58     11.98 o 
  -5   9   7        0.49        4.87      9.17 o 
  -4   9   7       21.37       13.10      7.73 o 
  -3   9   7       10.99        5.37      6.22 o 
  -2   9   7        0.00       -3.69      4.62 o 
  -1   9   7        7.14        0.88      5.30 o 
   0   9   7      115.94      111.54     10.34 o 
   1   9   7       20.53       23.95      6.94 o 
   2   9   7       50.39       32.48     10.37 o 
   3   9   7       22.11       24.71     11.59 o 
  -5  10   7        1.24        2.43      9.14 o 
  -4  10   7        6.60        2.99      7.79 o 
  -3  10   7       55.17       61.40      7.28 o 
  -2  10   7        8.70       15.77      5.95 o 
  -1  10   7       62.26       71.34      5.39 o 
   0  10   7        5.81       -3.65      6.51 o 
   1  10   7        2.31        5.48      7.17 o 
   2  10   7        1.32       -0.32      9.89 o 
   3  10   7        1.94        6.86     12.18 o 
  -5  11   7        3.79       -0.12      9.75 o 
  -4  11   7        9.15        0.96      7.75 o 
  -3  11   7        3.14        4.79      7.55 o 
  -2  11   7       21.45       19.28      7.58 o 
  -1  11   7        0.02        2.83      5.58 o 
   0  11   7        9.30       10.97      7.58 o 
   1  11   7       16.65        2.54      6.83 o 
   2  11   7        0.25        9.08      9.98 o 
   3  11   7        0.00        4.93     11.96 o 
  -4  12   7        4.11        0.62      9.57 o 
  -3  12   7        3.59        1.19      7.87 o 
  -2  12   7        0.57       -1.01      5.90 o 
  -1  12   7       15.52        9.19      5.58 o 
   0  12   7       75.21       71.57      7.69 o 
   1  12   7       68.89       87.35      8.69 o 
   2  12   7        1.30       -1.68     10.85 o 
   3  12   7        2.96       -1.47     12.96 o 
  -4  13   7        0.34       -3.30      9.39 o 
  -3  13   7        1.76       -2.69      8.16 o 
  -2  13   7        1.67        3.00      6.02 o 
  -1  13   7      136.92      168.31     21.96 o 
   0  13   7        0.13        0.19      5.62 o 
   1  13   7        1.90        4.90      7.81 o 
   2  13   7        3.46        8.61      8.50 o 
   3  13   7        4.78       14.96     13.02 o 
  -4  14   7       10.56        9.15     10.12 o 
  -3  14   7        0.75       -1.36      8.46 o 
  -2  14   7        1.74        2.99      6.11 o 
  -1  14   7        0.56        2.41      5.92 o 
   0  14   7       23.94       24.14      6.37 o 
   1  14   7       54.00       57.49      8.22 o 
   2  14   7        0.42        2.89      8.90 o 
   3  14   7       16.81       10.50     11.87 o 
  -4  15   7        3.85        7.45     10.39 o 
  -3  15   7        7.78        5.69      8.78 o 
  -2  15   7       15.65       14.47      6.49 o 
  -1  15   7       73.70       76.89      6.53 o 
   0  15   7       38.32       52.47      6.67 o 
   1  15   7        1.08       -2.94      7.31 o 
   2  15   7       30.48       22.28      8.88 o 
  -4  16   7        1.42        5.89     10.54 o 
  -3  16   7        0.31        0.41      9.16 o 
  -2  16   7       32.46       26.32      6.65 o 
  -1  16   7        6.35       -0.74      6.04 o 
   0  16   7        0.87        0.95      6.27 o 
   1  16   7       20.18       11.89      7.72 o 
   2  16   7        0.68        2.62      9.45 o 
  -4  17   7        8.93        5.00     10.47 o 
  -3  17   7        6.37        6.50      9.25 o 
  -2  17   7        0.00        6.45      6.79 o 
  -1  17   7        0.10       -2.68      6.26 o 
   0  17   7        0.13        2.46      6.59 o 
   1  17   7        5.67        0.51      7.60 o 
   2  17   7        1.05        1.54      9.78 o 
  -4  18   7        4.41       -4.93     10.39 o 
  -3  18   7        6.31        1.23      9.11 o 
  -2  18   7        0.98       -2.07      7.88 o 
  -1  18   7       36.19       55.21     14.89 o 
   0  18   7       20.92       21.34      6.63 o 
   1  18   7        0.65        3.15      8.70 o 
   2  18   7        1.03       -3.71     10.14 o 
  -4  19   7        1.80       -1.23     10.66 o 
  -3  19   7        0.29        1.77      9.78 o 
  -2  19   7       11.03        9.47      7.96 o 
  -1  19   7       11.19       -1.22      7.31 o 
   0  19   7       14.73       21.26      6.68 o 
   1  19   7        9.26        3.82      7.39 o 
   2  19   7        2.05       -1.15      9.91 o 
  -3  20   7       22.85       12.43     10.27 o 
  -2  20   7       11.68        2.08      8.59 o 
  -1  20   7        1.51        3.90      7.97 o 
   0  20   7        7.31        9.42      6.64 o 
   1  20   7       11.36        8.63      7.44 o 
   2  20   7        1.10        2.63     10.63 o 
  -3  21   7        0.32        9.56     10.59 o 
  -2  21   7        5.60        1.66      8.42 o 
  -1  21   7       21.85       19.35      8.35 o 
   0  21   7        5.28       11.14      7.00 o 
   1  21   7        2.50        1.45      7.62 o 
   2  21   7        2.06        4.85     10.92 o 
  -3  22   7        1.26       -0.35     12.97 o 
  -2  22   7        0.45       -5.47      8.95 o 
  -1  22   7       14.50       10.87      8.63 o 
   0  22   7        2.60        7.43      7.51 o 
   1  22   7        0.07        1.38      7.87 o 
  -3  23   7        0.13       -0.83     13.32 o 
  -2  23   7        2.32        3.21      9.26 o 
  -1  23   7        9.24        4.69      8.84 o 
   0  23   7        0.21       -2.41      7.81 o 
   1  23   7        6.22        6.64      8.36 o 
  -3  24   7        3.93      -13.74     13.62 o 
  -2  24   7        0.12       -4.12      9.12 o 
  -1  24   7        0.67       -2.79      9.02 o 
   0  24   7        0.18        2.88      7.68 o 
   1  24   7        2.16        2.46      8.63 o 
  -2  25   7        4.07       -3.63      9.73 o 
  -1  25   7        5.97        2.86      8.50 o 
   0  25   7        1.57       -4.21      8.39 o 
  -2  26   7        2.42        6.91     10.44 o 
  -1  26   7        0.00       -1.36      9.42 o 
   0  26   7       14.18       11.94      8.79 o 
  -1  27   7        7.79       10.07     10.04 o 
  -5   0   8        4.28        0.46     13.36 o 
  -4   0   8        9.33       15.04     11.60 o 
  -3   0   8        0.14       -2.55      9.81 o 
  -2   0   8        3.04        2.39      8.38 o 
  -1   0   8       57.06       95.09      9.69 o 
   0   0   8        1.63        0.97      8.57 o 
   1   0   8        6.28       12.90     10.06 o 
   2   0   8       58.93       61.92     12.24 o 
   3   0   8        2.68        8.23     14.01 o 
  -5   1   8        0.15        5.77      9.55 o 
  -4   1   8        7.64        7.59      7.56 o 
  -3   1   8        1.12        1.55      6.95 o 
  -2   1   8        1.09        0.82      6.10 o 
  -1   1   8       24.07       24.24      5.51 o 
   0   1   8       19.93       21.88      7.64 o 
   1   1   8      116.34       99.90     10.80 o 
   2   1   8        0.02        7.70      8.11 o 
   3   1   8        0.99        1.55     10.90 o 
  -4   2   8        9.75       11.04      7.89 o 
  -3   2   8        5.95        6.42      6.77 o 
  -2   2   8        5.13        3.55      6.14 o 
  -1   2   8        3.94        5.07      5.27 o 
   0   2   8        5.40        2.64      6.47 o 
   1   2   8        0.81        4.03      7.19 o 
   2   2   8       23.98       35.84      8.42 o 
   3   2   8        0.00        1.81     10.52 o 
  -4   3   8       32.88       32.01      7.97 o 
  -3   3   8       14.35        4.68      6.94 o 
  -2   3   8        0.50        5.99      6.19 o 
  -1   3   8        0.97       -0.38      4.93 o 
   0   3   8       31.57       40.50      8.72 o 
   1   3   8        0.02        2.97      7.24 o 
   2   3   8        0.24        7.63     10.28 o 
   3   3   8        0.85       -1.97     10.14 o 
  -4   4   8       17.17       11.64      7.93 o 
  -3   4   8       18.13       11.93      7.18 o 
  -2   4   8        7.25        7.68      5.98 o 
  -1   4   8        1.67        1.02      5.09 o 
   0   4   8        1.62       -1.00      5.56 o 
   1   4   8       37.89       25.44      9.72 o 
   2   4   8        0.02       -4.67     12.07 o 
   3   4   8        5.81       -0.08      9.86 o 
  -4   5   8       17.25        9.22      8.07 o 
  -3   5   8        9.43        3.50      6.93 o 
  -2   5   8        8.46       14.06      6.40 o 
  -1   5   8       53.16       54.46      5.65 o 
   0   5   8       68.31       57.23      8.29 o 
   1   5   8        1.39       -1.08      9.46 o 
   2   5   8        6.17       11.19     12.06 o 
  -4   6   8        8.87        8.05      8.28 o 
  -3   6   8        0.18        0.37      7.04 o 
  -2   6   8       10.11       12.97      6.53 o 
  -1   6   8        5.40        3.51      5.61 o 
   0   6   8        0.18       -2.33      6.57 o 
   1   6   8        0.21       -4.36      8.93 o 
   2   6   8        0.60        3.71     11.74 o 
  -4   7   8       13.73       10.98      7.94 o 
  -3   7   8       73.78       78.67     12.68 o 
  -2   7   8        5.67       -0.57      6.52 o 
  -1   7   8       25.74       21.29      6.94 o 
   0   7   8       98.60      132.34     27.06 o 
   1   7   8       14.20       12.44     10.46 o 
   2   7   8       17.52       27.80     11.68 o 
  -4   8   8        4.48        2.47      8.24 o 
  -3   8   8       47.17       42.18      7.43 o 
  -2   8   8       41.63       48.39      8.38 o 
  -1   8   8       12.53        5.72      7.40 o 
   0   8   8        2.22       -1.23      7.28 o 
   1   8   8       73.62       83.10     21.97 o 
   2   8   8        0.43       -1.40     11.71 o 
  -4   9   8        0.28       -3.37      8.40 o 
  -3   9   8        1.67        2.29      8.69 o 
  -2   9   8       25.92       28.71      8.14 o 
  -1   9   8       10.20        4.31      9.34 o 
   0   9   8        0.57       -1.98      7.45 o 
   1   9   8        9.10        7.51      9.82 o 
   2   9   8        0.44       -1.13     11.27 o 
  -4  10   8        0.83        0.32     10.19 o 
  -3  10   8        0.90       -1.50      8.79 o 
  -2  10   8       23.38       21.15      8.60 o 
  -1  10   8       14.04       23.31      9.89 o 
   0  10   8       18.39       11.94      7.40 o 
   1  10   8       16.99        5.16      8.51 o 
   2  10   8        0.00        7.76     11.93 o 
  -4  11   8        0.35       -2.04     10.48 o 
  -3  11   8        2.03        1.22      8.56 o 
  -2  11   8        2.03        3.89      8.25 o 
  -1  11   8       19.01        4.06      9.04 o 
   0  11   8       79.75       80.91     12.81 o 
   1  11   8       24.31       20.13      8.91 o 
   2  11   8        1.28        4.32     11.78 o 
  -4  12   8        1.85       -0.84     10.65 o 
  -3  12   8        1.57        1.53      8.79 o 
  -2  12   8        0.07        1.69      7.00 o 
  -1  12   8        1.49        5.28      9.44 o 
   0  12   8       12.07        9.09      7.82 o 
   1  12   8       30.85       32.80      8.87 o 
   2  12   8        0.05        8.79     12.85 o 
  -4  13   8        6.85       -0.96     10.93 o 
  -3  13   8        8.43       10.08      9.15 o 
  -2  13   8       16.88       10.40      7.96 o 
  -1  13   8       93.63       93.86     11.54 o 
   0  13   8       31.30       51.31     13.48 o 
   1  13   8        3.35       -1.65      9.04 o 
   2  13   8        0.27        1.30     13.06 o 
  -4  14   8        0.11        7.69     10.84 o 
  -3  14   8        0.67       -5.30      9.10 o 
  -2  14   8       29.70       36.57      8.60 o 
  -1  14   8       41.60       37.29      8.18 o 
   0  14   8        0.64       -4.27      8.16 o 
   1  14   8       17.73       18.17      8.92 o 
   2  14   8        0.39        7.78     13.27 o 
  -4  15   8        1.65        1.20     11.42 o 
  -3  15   8       10.14        9.86      9.59 o 
  -2  15   8        2.02        2.81      8.33 o 
  -1  15   8       15.02        8.18      7.92 o 
   0  15   8        7.80       14.51      8.79 o 
   1  15   8        5.66       -4.36      9.44 o 
   2  15   8        0.43       -1.57     13.28 o 
  -3  16   8        0.16        1.36     10.32 o 
  -2  16   8       21.69       15.12      8.67 o 
  -1  16   8        1.44       -2.40      7.57 o 
   0  16   8        2.26        5.86      8.64 o 
   1  16   8        2.74        0.22      9.58 o 
   2  16   8        5.01       -2.83     13.43 o 
  -3  17   8        1.99       -3.88     10.55 o 
  -2  17   8        0.46       -1.27      8.57 o 
  -1  17   8        1.95        0.85      8.08 o 
   0  17   8        5.94        4.18      9.19 o 
   1  17   8        0.46       -3.67      9.84 o 
  -3  18   8        0.70       -3.07     10.95 o 
  -2  18   8        1.33        2.60      8.83 o 
  -1  18   8        0.14        4.03      8.73 o 
   0  18   8        3.05        2.78      7.66 o 
   1  18   8        3.01       -5.78     10.00 o 
  -3  19   8        0.26       -0.97     13.30 o 
  -2  19   8       13.16        8.71      9.13 o 
  -1  19   8        6.26       -0.56      8.55 o 
   0  19   8        0.03        2.65      7.90 o 
   1  19   8        4.47        8.94     10.39 o 
  -3  20   8        0.50       -7.55     13.74 o 
  -2  20   8        0.30        1.82      9.31 o 
  -1  20   8       17.32       11.31      9.98 o 
   0  20   8        0.57        1.27      8.02 o 
   1  20   8        0.03       -1.08     10.46 o 
  -2  21   8        1.42        0.57      9.66 o 
  -1  21   8        8.65        5.15      9.39 o 
   0  21   8        0.26        0.44      8.66 o 
  -2  22   8        4.10       12.05     10.25 o 
  -1  22   8        2.35       -4.80      9.75 o 
   0  22   8        0.21        0.96      8.16 o 
  -2  23   8        6.71        7.30     10.66 o 
  -1  23   8        0.25       -5.14     10.04 o 
   0  23   8        0.02        4.87      8.87 o 
  -4   1   9       10.18       13.34      9.07 o 
  -3   1   9        0.02        1.64      7.96 o 
  -2   1   9        2.70        5.80      7.09 o 
  -1   1   9       27.35       21.57      6.84 o 
   0   1   9        8.04        7.25      7.26 o 
   1   1   9        6.54        7.70      8.51 o 
   2   1   9        0.52       -1.90     12.27 o 
  -4   2   9        2.77       -1.30      8.89 o 
  -3   2   9        3.01       -1.25      7.74 o 
  -2   2   9        0.37        3.63      7.39 o 
  -1   2   9        4.19        1.02      7.41 o 
   0   2   9        0.28        4.97      7.84 o 
   1   2   9       45.52       38.27     10.27 o 
   2   2   9        0.11        2.64     12.07 o 
  -4   3   9        0.23        3.13      9.08 o 
  -3   3   9       13.19        5.34      8.03 o 
  -2   3   9       32.60       20.83      7.39 o 
  -1   3   9        0.47        5.01      7.45 o 
   0   3   9       12.37        6.53      9.90 o 
   1   3   9        0.13       -1.30     11.51 o 
   2   3   9        0.52        0.65     11.79 o 
  -4   4   9        1.00       -1.68      9.21 o 
  -3   4   9        0.94       -0.08      8.04 o 
  -2   4   9        0.40        8.48      7.24 o 
  -1   4   9        1.54        2.70      9.81 o 
   0   4   9        1.36       -0.64     10.23 o 
   1   4   9        2.41       -4.24     11.21 o 
   2   4   9        0.06       -0.16     11.32 o 
  -4   5   9        5.68        2.01      9.40 o 
  -3   5   9       38.34       39.96      8.42 o 
  -2   5   9       16.70       15.76      7.44 o 
  -1   5   9        0.06        5.77      9.63 o 
   0   5   9        0.72        2.84      8.95 o 
   1   5   9        0.03       -2.65     11.66 o 
   2   5   9        2.99        6.22     13.95 o 
  -4   6   9       13.47       12.67      9.25 o 
  -3   6   9        0.35       -0.25      7.93 o 
  -2   6   9       26.89       28.93      9.30 o 
  -1   6   9        1.75        7.95     10.05 o 
   0   6   9        0.08        5.19     10.43 o 
   1   6   9       15.50        5.86     11.87 o 
   2   6   9        0.09       -4.01     13.52 o 
  -4   7   9        0.26        1.32      9.60 o 
  -3   7   9       12.21       10.19     10.02 o 
  -2   7   9        7.10       -0.09      9.19 o 
  -1   7   9        0.05       -0.99     10.11 o 
   0   7   9        2.70        3.85      9.51 o 
   1   7   9        0.03       -0.39     11.08 o 
   2   7   9        0.28       -6.45     14.33 o 
  -4   8   9       11.56       12.03     11.24 o 
  -3   8   9        0.62        7.62     10.11 o 
  -2   8   9        3.64       -2.18     11.41 o 
  -1   8   9        1.50       -1.43     10.36 o 
   0   8   9        8.71        6.63      8.39 o 
   1   8   9        7.96       11.98     12.08 o 
  -4   9   9        0.12       -4.00     11.29 o 
  -3   9   9       31.23       32.84     10.43 o 
  -2   9   9       41.72       45.73     11.90 o 
  -1   9   9        0.00       -5.31     10.22 o 
   0   9   9       23.68        6.71      8.82 o 
   1   9   9        1.24        4.01     11.17 o 
  -3  10   9        0.38       -2.39      9.81 o 
  -2  10   9        2.76       -6.52     10.85 o 
  -1  10   9        0.73        6.11     10.06 o 
   0  10   9        1.06       -1.38      9.06 o 
   1  10   9        0.79        1.32     11.70 o 
  -3  11   9        4.61        9.15     10.56 o 
  -2  11   9        5.77        7.04     11.97 o 
  -1  11   9        3.89       -3.79     10.92 o 
   0  11   9        0.00       -1.68      8.49 o 
   1  11   9        2.64       -7.93     11.24 o 
  -3  12   9       13.03       10.87     10.34 o 
  -2  12   9        0.01        9.57     11.77 o 
  -1  12   9       22.48       16.46     11.26 o 
   0  12   9       10.00       13.41      9.26 o 
   1  12   9        1.02       -6.14     11.82 o 
  -3  13   9        0.36       -0.60     10.96 o 
  -2  13   9        5.96        7.95     11.90 o 
  -1  13   9       21.46       24.92     18.66 o 
   0  13   9       40.77       37.53      9.46 o 
   1  13   9        5.49        0.93     11.46 o 
  -3  14   9        3.96       -0.06     12.40 o 
  -2  14   9        2.90       -4.02     12.89 o 
  -1  14   9        0.02        4.64     11.01 o 
   0  14   9        0.01       -0.26      9.32 o 
   1  14   9       18.75       20.86     13.08 o 
  -3  15   9        1.16        8.03     13.64 o 
  -2  15   9        2.71        9.61     13.22 o 
  -1  15   9        1.55       -0.03     12.05 o 
   0  15   9        0.54       -6.64     10.01 o 
   1  15   9        3.54        4.56     11.84 o 
  -3  16   9        0.15       -4.41     13.77 o 
  -2  16   9        2.04        8.32     12.57 o 
  -1  16   9        4.51        4.81     12.58 o 
   0  16   9        2.13        2.40      9.83 o 
  -2  17   9        0.13        2.85     13.66 o 
  -1  17   9        4.40        3.58     13.02 o 
   0  17   9        1.37       -3.00     10.58 o 
  -2  18   9        5.85       -3.75     12.58 o 
  -1  18   9        3.28        1.77     13.27 o 
   0  18   9        0.01        0.02     10.43 o 
  -1  19   9        0.07        6.67     10.56 o 
  -3   0  10       12.41        4.49     12.57 o 
  -2   0  10        1.43       -1.76     12.13 o 
  -1   0  10       19.65       35.02     14.23 o 
   0   0  10        0.88        0.42     12.05 o 
   1   0  10        6.15       -8.62     25.81 o 
  -3   1  10        1.54        1.88      9.29 o 
  -2   1  10        8.60        7.49      8.66 o 
  -1   1  10        0.78       -0.11     10.10 o 
   0   1  10        0.12        1.48     11.06 o 
   1   1  10       14.60       14.16     17.91 o 
  -3   2  10        0.81        8.18      9.43 o 
  -2   2  10        1.29        3.53     10.18 o 
  -1   2  10        1.64      -11.06     14.94 o 
   0   2  10       13.05       10.15     10.94 o 
   1   2  10        1.19        0.25     12.24 o 
  -3   3  10        0.07       -0.28      9.20 o 
  -2   3  10        4.82       -6.26     12.50 o 
  -1   3  10        0.10       -0.22     15.35 o 
   0   3  10        7.73       15.19     11.11 o 
  -3   4  10        0.01        2.14     10.78 o 
  -2   4  10        2.22       -4.53     12.54 o 
  -1   4  10        0.80        1.51     15.15 o 
   0   4  10        2.74       -1.60     11.59 o 
  -3   5  10        0.15        2.00     11.31 o 
  -2   5  10        1.87        0.74     11.55 o 
  -1   5  10        0.01        0.83     14.66 o 
   0   5  10        1.20        0.25     12.24 o 
  -3   6  10        0.89        1.19     11.34 o 
  -2   6  10        2.78       -5.99     12.75 o 
  -1   6  10        0.01       -9.85     11.92 o 
   0   6  10        1.37       -7.95     12.15 o 
  -3   7  10        0.34        3.06     11.56 o 
  -2   7  10        0.01       -2.21     12.80 o 
  -1   7  10        0.25        3.12     11.66 o 
   0   7  10        0.04       -1.62     12.22 o 
  -3   8  10        3.18        4.80     11.89 o 
  -2   8  10        0.91        0.21     12.73 o 
  -1   8  10        1.96        7.43     12.43 o 
   0   8  10        1.27        0.92     11.87 o 
  -2   9  10        2.23       12.70     13.44 o 
  -1   9  10        2.80        8.55     12.58 o 
   0   9  10        0.71        4.23     12.65 o 
  -2  10  10        5.04       -5.00     13.19 o 
  -1  10  10        3.00        3.96     12.79 o 
   0  10  10       29.56       13.48     12.54 o 
  -2  11  10        0.01        7.54     13.90 o 
  -1  11  10        2.09        1.67     15.87 o 
   0  11  10        3.14       -3.03     12.58 o 
  -2  12  10        2.27        1.37     13.01 o 
  -1  12  10        0.32        0.90     12.90 o 
  -1  13  10        4.65        3.99     12.52 o 
                                                 
